# Supplementary material for: A microsporidian impairs Plasmodium falciparum transmission in Anopheles arabiensis mosquitoes
Source: Nat Commun. 2020 May 4;11:2187. doi: 10.1038/s41467-020-16121-y (PMC7198529; doi:10.1038/s41467-020-16121-y)
Supplement: Supplementary file 4 — Source Data [file 41467_2020_16121_MOESM4_ESM.xlsx]

## Sheet: Fig1,SupFig2
Sample AH240
>Microsporidia MB, 18S Ribosomal RNA gene, partial sequence
TGACGTAGATGCTAGTTTCTAAGATTAAGCCATGCATGTTTATGTAATAAGGACGAACAGCTCAGTATAACTACGATGAT
TTAGTCTGTTGGTATAGGATAACTACGTGAAAATGTAGCTAAGAGAAGACAGAATAAGACGTAGGACTATCAGTTAGTTG
GTAGTGTAATGGACTACCAAGACGATGACGGGTAACGGGGAATTAGGGTTTGATACCGGAGAGGGAGCCTGAGAGATAGC
TCCCACGTCCAAGGACGGCAGCAGGCGCGAAAATTGCCCACTCTTTGTAGGAGGCAGTTATGAAACGTAAAGATGAATAT
TTGGTAAAGAGGAATAGGAGAATTGGAGGGCAAGTTTGGTGCCAGCCGCCGCGGTAATACCGACTCCAAGAGTGTGTATG
AGAGATGCTGCAGTTAAAAAGTCCGTAGTCATAGAACATTAAATAGAGATGAGAAGTCTCTAAACTATGAAATAGAAAAA
CCGATGGGGAACATAGTATACCAGGGCGAGAGATGAAATGCCAAGACCCCTGGTGGACTAAGCGAGGCGAAAGCGATGTT
CTTGTAGGTATTTGATGATCAAGGACGAAGGCTGGAGTATCGAAAGTGATTAGATACCGCAGTAGTTCCAGCAGTAAAAG
ATGCCGACATGTTCATTAGGTATAGTGGACAGGGAGAAATCTTAGAGTTCGGGCTCTGGGGATAGTATACTCGCAAGAGT
GAAACTTAAAGAAATTGACGGAGCTACACCACAAGGAGTGGATTGTGCGGCTTAATTTGACTCAACGCGAGGAAACTTAC
CAGGGCCAAGTATTATGAAGAAAGGAGTAATACGAAAGTGGTGCATGGTCGTTGGAAATTGATGGGATGACTTTGAGCTT
AAATGCTTGAATGAGTGAGATCTTTAGACATGTTTCCACTGAAACAGGAAGGAAGAGGCTATAACAGATCAGAGATGCCC
TTAGATGCCCTGGGCTGCACGCGCAATACAATAGCAAATAAAAGGATAGAGAGGAAGATGTTCTGATGGACTATGTGCTG
TAAGGCAGATACGAAAGAGGAATTCCTAGTAAGTATGTATCAACAATGGGTATTGAATAAGTCCCTGTAGCTTGTACACA
CCGCCCGTCACTATCTCAGATGTTTTTCAGGATGAAGAGTTTTGGCTCTAAATAATGAAAAGTAGATAAGATGTAAGTCG
TAACAAGGTTGCGGTTGGT
Sample AH246
>Microsporidia MB, rpoB gene, partial sequence
TGGTGAAGAAGGGGATGCTACTCCTTTTAATGAAGTCACTGTAGATCAGATTTCAGAAAAGCTGGCATCATTTGGTTTCC
AATCAAGAGGACTTGAGGTAATGCACAATGGTATGACAGGTAAAAAGCTTAGAGCACAAATATTTATTGGTCCCACTTAT
TACCAAAGACTTAAGCACATGGTA

## Sheet: Fig2
Note: week 1 starts 9/3/18	Ahero				Mwea
Week	Weekly precipitation (mm)	Total screened	Microsporidia MB Positive	% infection	Weekly precipitation (mm)	Total screened	Microsporidia MB Positive	% infection
1	7.4634				0
2	14.2027				6.6854
3	17.6569				0	125	3	2.4
4	7.3114				10.5643	73	5	6.84932
5	21.8267				0
6	61.5618				7.0161
7	52.8485				14.711
8	40.3666				25.8816
9	29.414				22.7858	118	7	5.9322
10	25.6144				41.201	97	5	5.15464
11	27.6719				24.1787	184	8	4.34783
12	22.8264				53.2756	89	2	2.24719
13	0				19.2466	63	9	14.2857
14	30.5416				15.7648
15	75.8187				127.664
16	30.0579				2.0229
17	22.455				0.6991
18	0				34.0387
19	0				0
20	23.2571				0	44	0	0
21	0				0	78	0	0
22	0				5.7908	248	33	13.3065
23	0				4.1502	108	4	3.7037
24	0				5.0989
25	61.3764				0	143	3	2.0979
26	9.8895				0
27	40.76				0	22	0	0
28	0	60	13	21.6667	0	111	6	5.40541
29	0	32	5	15.625	0
30	17.5118				23.8636
31	23.697	66	9	13.6364	0
32	7.6376	59	3	5.08475	0
33	9.6793				24.9611
34	85.9746	95	6	6.31579	177.916
35	42.8867				0	68	2	2.94118
36	34.2266				113.585
37	13.5316	58	0	0	0	70	4	5.71429
38	44.2784				0	54	3	5.55556
39	35.6538				10.3624	18	0	0
40	27.2289				9.0206	41	1	2.43902
41	28.0392	39	0	0	0	18	0	0
42	12.7622				0	54	11	20.3704
43	43.3904				0	29	1	3.44828
44	22.1686				0	55	3	5.45455
45	41.1759				9.2919	52	9	17.3077
46	19.4034	89	4	4.49438	0	59	8	13.5593
47	19.8695	145	6	4.13793	0	22	0	0
48	11.9069				11.8558	16	0	0
49	17.5593				0	32	4	12.5
50	14.4723	173	15	8.67052	0	20	0	0
51	11.0423	432	51	11.8056	6.3949	35	2	5.71429
52	31.3366	125	13	10.4	25.0966
53	28.9212				0
54	27.3821	99	12	12.1212	0	9	1	11.1111
55	6.6224				0	55	1	1.81818
56	38.405				0	39	0	0
57	56.4286				81.8823	25	1	4
58	47.3367	196	6	3.06122	53.153
59	101.431	178	10	5.61798	78.8078
60	35.0521	150	6	4	64.5624
	Totals	1996				2274

## Sheet: Fig3AB
Isofemale line ID	G0 Microsporidia MB intensity ratio MB18S/S7	Transmission % G0 - G1	G1 Microsporidia MB intensity ratio MB18S/S7	G1 progeny screened number
MWT1	1361	40	9.9	5
AHT1	1121	100	206.9	9
MWT2	947	100	55	5
AHT2	682	100	278	2
MW3	623	60	35.4	5
AHT3	314	0	0	3
AHT4	93	100	213	4
AHT5	79	100	13	5
AHT6	68	0	0	5
AHT7	55	0	0	5
AHT8	54	100	54	5
AHT9	47	80	31.6	5
AHT10	42	0	0	5
AHT11	24	100	7	5
AHT12	13	0	0	5
AHT13	12	40	9.2	5
AHT14	6	0	0	5
MW4	2	0	0	5
AHT15	1	0	0	5
MW5	0.44	0	0	5
AHT16	0.39	0	0	5
AHT17	0.37	0	0	5
AHT18	0.33	0	0	5
MW6	0.15	0	0	5
AHT19	0.12	50	2.88	5
MW7	0.1	0	0	5
MW8	0.08	0	0	5

## Sheet: Fig3D
Isofemale line ID	Microsporidia MB Status	# Males	# Females	% Males	% Females	Total number of offspring
SRMW1	0	5	6	45.4545	54.5455	11
SRMW12	0	19	11	63.3333	36.6667	30
SRMW11	0	2	4	33.3333	66.6667	6
SRMW4	0	6	0	100	0	6
SRMW13	0	33	45	42.3077	57.6923	78
SRMW3	0	30	39	43.4783	56.5217	69
SRMW10	0	5	3	62.5	37.5	8
SRMW14	1	1	3	25	75	4
SRMW2	1	0	2	0	100	2
SRMW9	1	3	10	23.0769	76.9231	13
SRMW15	1	2	7	22.2222	77.7778	9
SRMW5	1	27	33	45	55	60
SRMW8	1	2	1	66.6667	33.3333	3
SRMW7	1	10	1	90.9091	9.09091	11
SRMW6	1	11	7	61.1111	38.8889	18

## Sheet: Fig4,SupFig3
Donor / Experiment ID	Sample ID	Ratio CytB/S7 (Plasmodium in Head and thorax)	Ratio MB18S/S7 (Microsporidia in Head and Thorax)	Ratio CytB/S7 (Plasmodium in Abdomen)	Ratio MB18S/S7 (Microsporidia in Abdomen)
KEL004	AAKEL004.1	no data	no data	0	0		Legend
KEL004	AAKEL004.2	no data	no data	0	0.336446			Microsporidia MB infected but only Abdomen tested
KEL004	AAKEL004.3	no data	no data	0	0			Microsporidia MB infected in Abdomen but not head and thorax
KEL004	AAKEL004.4	no data	no data	0	0			Microsporidia MB Infected in Abdomen and head and thorax
KEL004	AAKEL004.5	no data	no data	0.617736	0			Plasmodium infected in highlighted compartment
KEL004	AAKEL004.6	no data	no data	0	0
OLO024	AAOLO24.1	0.556802	0	0.220051	0
OLO024	AAOLO24.2	0.122567	0	0.394956	0
OLO024	AAOLO24.3	0	0	0	0.727062
OLO024	AAOLO24.4	0.101481	0	0.107965	0
OLO024	AAOLO24.5	44.1465	0	0.0839709	0
NYB010	AANYB010.1	0.419083	0	0.316867	0
NYB010	AANYB010.2	0	0	0	0.389557
NYB010	AANYB010.3	0	0	0	0
NYB010	AANYB010.4	0	0	0	0
NYB010	AANYB010.5	0	0	0	0
NYB010	AANYB010.6	0	0	0	0
NYB010	AANYB010.7	0.0259955	0	0.0218591	0
NYB010	AANYB010.8	0	0	0	0
NYB010	AANYB010.9	0	0	0	0
NYB010	AANYB010.10	0	17.7503	0	0.877441
NYCB002	AANYC002.1	0	0	0	0
NYCB002	AANYC002.2	0.0382407	0	0.00147864	0
NYCB002	AANYC002.3	0	0	0	0
NYCB002	AANYC002.4	0	0	0	0
NYCB002	AANYC002.5	0	148.489	0	0.0518719
NYCB002	AANYC002.6	0	0	0	0
NYCB002	AANYC002.7	0	0	0	0
NYCB002	AANYC002.8	0	0	0	0
NY070	AANY070.1	0.0563411	0	0.00994753	0
NY070	AANY070.2	0.183848	0	0.0726117	0
NY070	AANY070.3	0	0	0	0
NY070	AANY070.4	0.209441	0	0.00257864	0
NY070	AANY070.5	0	0.929815	0	22.1227
NY070	AANY070.6	0	0.950108	0	80.1114
NY029	AANY029.1	0	0	20.8485	0
NY029	AANY029.2	3.3339	0	0	0
NY029	AANY029.3	0.662038	0	0	0
NY029	AANY029.4	0	0	0	0
NY029	AANY029.5	0	1.16254	0	3.64053
KSM057	AAKSM057.1	1.38185	0	0	0
KSM057	AAKSM057.2	0	1.21544	0	0.634976
KSM057	AAKSM057.3	0.0978992	0	0.00149913	0
KSM057	AAKSM057.4	1.39771	0	0.0141286	0
KSM057	AAKSM057.5	0	21.114	0	1.60771
KSM057	AAKSM057.6	0	0	0	0
KSM057	AAKSM057.7	0	0	0	0
KSM057	AAKSM057.8	0	0	0	0
KSM057	AAKSM057.9	0.0238406	0	0.00496413	0
KSM057	AAKSM057.10	0	0	0	0
KSM057	AAKSM057.11	1.53251	0	1.9628	0
KSM057	AAKSM057.12	0	0	0	0
KSM057	AAKSM057.13	0	0	0	0
KIS015	AAKIS015.1	0	0	no data	PCR negative
KIS015	AAKIS015.2	0	0	no data	PCR negative
KIS015	AAKIS015.3	0	0	no data	PCR negative
KIS015	AAKIS015.4	0	0	no data	PCR negative
KIS015	AAKIS015.5	0	0	no data	PCR negative
KIS015	AAKIS015.6	0	0	no data	PCR negative
KIS015	AAKIS015.7	0	1.08897	no data	PCR positive
KIS015	AAKIS015.8	0	0	no data	PCR negative
KIS015	AAKIS015.9	0	0	no data	PCR negative
KIS015	AAKIS015.10	0	0	no data	PCR negative
KIS015	AAKIS015.11	0	0	no data	PCR negative
KIS015	AAKIS015.12	0	0	no data	PCR negative
KIS015	AAKIS015.13	0	0	no data	PCR negative
KIS015	AAKIS015.14	0	0	no data	PCR negative
KIS015	AAKIS015.15	0	598.429	no data	PCR positive
KIS015	AAKIS015.16	0	0	no data	PCR negative
KIS015	AAKIS015.17	0	0	no data	PCR negative
KIS015	AAKIS015.18	0	0	no data	PCR negative
KIS015	AAKIS015.19	0	0	no data	PCR negative
KIS015	AAKIS015.20	0	252.112	no data	PCR positive
KIS015	AAKIS015.21	0	0	no data	PCR negative
KIS015	AAKIS015.22	0	1.03673	no data	PCR positive
KIS015	AAKIS015.23	0	0	no data	PCR negative
KIS015	AAKIS015.24	0	251.774	no data	PCR positive
KIS015	AAKIS015.25	0	0	no data	PCR negative
KIS015	AAKIS015.26	0	0	no data	PCR negative
KIS015	AAKIS015.27	0	0	no data	PCR negative
KIS015	AAKIS015.28	0	0	no data	PCR negative
KIS015	AAKIS015.29	0	0	no data	PCR negative
KIS015	AAKIS015.30	0	0	no data	PCR negative
KIS015	AAKIS015.31	0	0	no data	PCR negative
KIS015	AAKIS015.32	0	0	no data	PCR negative
KIS015	AAKIS015.33	0	0	no data	PCR negative
KIS015	AAKIS015.34	0	0	no data	PCR negative
KIS015	AAKIS015.35	0	0	no data	PCR negative
KIS015	AAKIS015.36	0	0	no data	PCR negative
KIS015	AAKIS015.37	0	0	no data	PCR negative
KIS015	AAKIS015.38	0	0	no data	PCR negative
KIS015	AAKIS015.39	0	0	no data	PCR negative
KIS015	AAKIS015.40	0	0	no data	PCR negative
KIS015	AAKIS015.41	0	0	no data	PCR negative
KIS015	AAKIS015.42	0	0	no data	PCR negative
KIS015	AAKIS015.43	0	70.2115	no data	PCR positive
KIS015	AAKIS015.44	7.5125	0	no data	PCR negative
KE034	AAKE034.1	2.54941		8.38409
KE034	AAKE034.2	0	0	0	0
KE034	AAKE034.3	0	0	0	0
KE034	AAKE034.4	0	0	0	0
KE034	AAKE034.5	0	0	0	0
KE034	AAKE034.6	0	0	0	0
KE034	AAKE034.7	0	0	0	0
KE034	AAKE034.8	0	0	0	0
KE034	AAKE034.9	0	0	0	1.45529
KE034	AAKE034.10	0	0	0	0
KE034	AAKE034.11	0	0	0.185911
KE034	AAKE034.12	0	0	0	0.995226
KE034	AAKE034.13	0	0	0	0
KE034	AAKE034.14	0	0	0	0
KE034	AAKE034.15	0	0	0	0
KE034	AAKE034.16	0	0	0	0
KE034	AAKE034.17	0	0	0	0
KE034	AAKE034.18	0	0	0	0
KE034	AAKE034.19	0	0	0	0
KE034	AAKE034.20	0	0	0	0
KE034	AAKE034.21	0	0	0	0
KE034	AAKE034.22	0	0	0	0
KE034	AAKE034.23	0	0	0	0
KE034	AAKE034.24	0	0	0	0.163466
KE034	AAKE034.25	0	0.00506767	0	0.0869104
KE034	AAKE034.26	0	0	0	0
KE034	AAKE034.27	0	0	0	0
KE034	AAKE034.28	0	0	0	0
KE034	AAKE034.29	0	0	0	0
KE034	AAKE034.30	0	0	0	0
KE034	AAKE034.31	0	0	0	0
KE034	AAKE034.32	0	0	0	0
KE034	AAKE034.33	0	0	0	0
KE034	AAKE034.34	0	0	0	0
KE034	AAKE034.35	0	0	0	0
KE034	AAKE034.36	0	0	0	0
KE034	AAKE034.37	0	0	0	0
KE034	AAKE034.38	0	0	0	0
KE034	AAKE034.39	0	0	0	0
KE034	AAKE034.40	0	0	0	0
KE034	AAKE034.41	0	0	0	0
KE034	AAKE034.42	0	0	0	0
KE034	AAKE034.43	0	0	0	0
KE034	AAKE034.44	0	0	25.3869
KE034	AAKE034.45	0	0	0	0
KE034	AAKE034.46	0.0518719		0	0
KE034	AAKE034.47	7.10774		0.138769
KE034	AAKE034.48	3.98744		0	0
KE034	AAKE034.49	22.7401		0	0
KE034	AAKE034.50	0	0	0	0.000754871
KE034	AAKE034.51	0	0	0	0.00152129
KOG041	AAKOG041.1	0	0	0	0.209702
KOG041	AAKOG041.2	0	0	0	0
KOG041	AAKOG041.3	0	0	0.00608141
KOG041	AAKOG041.4	0	0	0	0
KOG041	AAKOG041.5	0	0	0	0
KOG041	AAKOG041.6	0	0	0	0
KOG041	AAKOG041.7	0	0	0	0
KOG041	AAKOG041.8	0.0189936		0	0
KOG041	AAKOG041.9	0.0172491		0	0
KOG041	AAKOG041.10	0	0	0	0
KOG041	AAKOG041.11	0	0	0	0
KOG041	AAKOG041.12	0	0	0	0
KOG041	AAKOG041.13	0	0	0	0
KOG041	AAKOG041.14	0	0	0	0
KOG041	AAKOG041.15	0	0	0	0
KOG041	AAKOG041.16	0	0	0	0
KOG041	AAKOG041.17	0	0	0	0
KOG041	AAKOG041.18	0.162565		0	0
KOG041	AAKOG041.19	0	0	0	0
KOG041	AAKOG041.20	0	0	0	0
KOG041	AAKOG041.21	0	0	0	0
KOG041	AAKOG041.22	0.012397		0	0
KOG041	AAKOG041.23	0	0	0	0
KOG041	AAKOG041.24	0	0	0	0
KOG041	AAKOG041.25	0	0	0	0
KOG041	AAKOG041.26	0	0	0	0
KOG041	AAKOG041.27	0	0	0	0
KOG041	AAKOG041.28	0	0	0	0
KOG041	AAKOG041.29	0	0	0	0
KOG041	AAKOG041.30	0	0	0.0544316
KOG041	AAKOG041.31	0	0	0.0427812
KOG041	AAKOG041.32	0	0	0.22157
KOG041	AAKOG041.33		0	0	0.000316541
KOG041	AAKOG041.34		0	0	0.000465359
KOG041	AAKOG041.35	0	0	0	0
KOG041	AAKOG041.36	0	0	0	0

## Sheet: Fig5A
Female Mosquito ID	Microsporidia MB Status	Number of Eggs	Collection site
AHT778	0	0	Ahero
NOV.AHT175	0	0	Ahero
OCT.AHT109	0	1	Ahero
AHT326	0	2	Ahero
OCT.AHT41	0	2	Ahero
OCT.AHT76	0	2	Ahero
OCT.AHT108	0	2	Ahero
OCT.AHT116	0	2	Ahero
AHT308	0	3	Ahero
OCT.AHT52	0	3	Ahero
OCT.AHT64	0	3	Ahero
OCT.AHT83	0	3	Ahero
OCT.AHT93	0	3	Ahero
OCT.AHT98	0	3	Ahero
OCT.AHT100	0	3	Ahero
OCT.AHT110	0	3	Ahero
OCT.AHT113	0	3	Ahero
OCT.AHT117	0	3	Ahero
OCT.AHT46	0	4	Ahero
OCT.AHT91	0	4	Ahero
OCT.AHT104	0	4	Ahero
MYM19_041	0	5	Mwea
MYM19_047	0	5	Mwea
MYM19_141	0	5	Mwea
MYM19_160	0	5	Mwea
MYM19_273	0	5	Mwea
MYM19_313	0	5	Mwea
MYM19_315	0	5	Mwea
JNMY19_007	0	5	Mwea
JNMY19_008	0	5	Mwea
JNMY19_084	0	5	Mwea
AHT305	0	5	Ahero
AHT681	0	5	Ahero
AHT894	0	5	Ahero
AHT949	0	5	Ahero
AHT956	0	5	Ahero
AHT1007	0	5	Ahero
AHT1043	0	5	Ahero
AHT1056	0	5	Ahero
AHT1194	0	5	Ahero
AHT1246	0	5	Ahero
AHT1273	0	5	Ahero
AHT1350	0	5	Ahero
AHT1359	0	5	Ahero
OCT.AHT106	0	5	Ahero
OCT.AHT111	0	5	Ahero
OCT.AHT115	0	5	Ahero
OCT.AHT264	0	5	Ahero
OCT.AHT329	0	5	Ahero
OCT.AHT403	0	5	Ahero
OCT.AHT530	0	5	Ahero
OCT.AHT574	0	5	Ahero
OCT.AHT581	0	5	Ahero
OCT.AHT587	0	5	Ahero
OCT.AHT589	0	5	Ahero
OCT.AHT595	0	5	Ahero
OCT.AHT600	0	5	Ahero
OCT.AHT607	0	5	Ahero
OCT.AHT640	0	5	Ahero
OCT.AHT702	0	5	Ahero
OCT.AHT97	0	6	Ahero
AHT1035	0	7	Ahero
AHT1378	0	7	Ahero
OCT.AHT62	0	7	Ahero
OCT.AHT78	0	7	Ahero
OCT.AHT118	0	7	Ahero
AHT426	0	8	Ahero
AHT1189	0	8	Ahero
AHT1197	0	8	Ahero
OCT.AHT73	0	8	Ahero
AHT489	0	9	Ahero
OCT.AHT99	0	9	Ahero
OCT.AHT121	0	9	Ahero
MYM19_025	0	10	Mwea
MYM19_033	0	10	Mwea
MYM19_042	0	10	Mwea
MYM19_044	0	10	Mwea
MYM19_071	0	10	Mwea
MYM19_089	0	10	Mwea
MYM19_091	0	10	Mwea
MYM19_095	0	10	Mwea
MYM19_100	0	10	Mwea
MYM19_129	0	10	Mwea
MYM19_137	0	10	Mwea
MYM19_155	0	10	Mwea
MYM19_253	0	10	Mwea
MYM19_259	0	10	Mwea
MYM19_267	0	10	Mwea
MYM19_268	0	10	Mwea
MYM19_287	0	10	Mwea
MYM19_310	0	10	Mwea
MYM19_311	0	10	Mwea
MYM19_314	0	10	Mwea
JNMY19_006	0	10	Mwea
JNMY19_019	0	10	Mwea
JNMY19_031	0	10	Mwea
JNMY19_056	0	10	Mwea
JNMY19_066	0	10	Mwea
JNMY19_073	0	10	Mwea
JNMY19_098	0	10	Mwea
JNMY19_100	0	10	Mwea
JNMY19_106	0	10	Mwea
JNMY19_110	0	10	Mwea
JNMY19_113	0	10	Mwea
JYMW19_018	0	10	Mwea
JYMW19_026	0	10	Mwea
JYMW19_027	0	10	Mwea
AHT287	0	10	Ahero
AHT298	0	10	Ahero
AHT323	0	10	Ahero
AHT325	0	10	Ahero
AHT541	0	10	Ahero
AHT756	0	10	Ahero
AHT771	0	10	Ahero
AHT772	0	10	Ahero
AHT790	0	10	Ahero
AHT809	0	10	Ahero
AHT815	0	10	Ahero
AHT828	0	10	Ahero
AHT863	0	10	Ahero
AHT879	0	10	Ahero
AHT893	0	10	Ahero
AHT900	0	10	Ahero
AHT1048	0	10	Ahero
AHT1061	0	10	Ahero
AHT1063	0	10	Ahero
AHT1097	0	10	Ahero
AHT1147	0	10	Ahero
AHT1199	0	10	Ahero
AHT1213	0	10	Ahero
AHT1253	0	10	Ahero
AHT1313	0	10	Ahero
AHT1404	0	10	Ahero
AHT1409	0	10	Ahero
AHT1412	0	10	Ahero
AHT1455	0	10	Ahero
AHT1456	0	10	Ahero
AHT1473	0	10	Ahero
OCT.AHT70	0	10	Ahero
OCT.AHT146	0	10	Ahero
OCT.AHT162	0	10	Ahero
OCT.AHT204	0	10	Ahero
OCT.AHT274	0	10	Ahero
OCT.AHT286	0	10	Ahero
OCT.AHT310	0	10	Ahero
OCT.AHT312	0	10	Ahero
OCT.AHT319	0	10	Ahero
OCT.AHT349	0	10	Ahero
OCT.AHT374	0	10	Ahero
OCT.AHT380	0	10	Ahero
OCT.AHT385	0	10	Ahero
OCT.AHT404	0	10	Ahero
OCT.AHT421	0	10	Ahero
OCT.AHT464	0	10	Ahero
OCT.AHT541	0	10	Ahero
OCT.AHT551	0	10	Ahero
OCT.AHT552	0	10	Ahero
OCT.AHT559	0	10	Ahero
OCT.AHT569	0	10	Ahero
OCT.AHT570	0	10	Ahero
OCT.AHT575	0	10	Ahero
OCT.AHT576	0	10	Ahero
OCT.AHT583	0	10	Ahero
OCT.AHT597	0	10	Ahero
OCT.AHT608	0	10	Ahero
OCT.AHT626	0	10	Ahero
OCT.AHT643	0	10	Ahero
OCT.AHT662	0	10	Ahero
OCT.AHT666	0	10	Ahero
NOV.AHT42	0	10	Ahero
NOV.AHT45	0	10	Ahero
NOV.AHT68	0	10	Ahero
NOV.AHT77	0	10	Ahero
NOV.AHT92	0	10	Ahero
NOV.AHT142	0	10	Ahero
NOV.AHT165	0	10	Ahero
NOV.AHT208	0	10	Ahero
NOV.AHT210	0	10	Ahero
AHT613	0	11	Ahero
AHT629	0	11	Ahero
AHT1214	0	11	Ahero
OCT.AHT22	0	12	Ahero
AHT025	0	13	Ahero
AHT220	0	13	Ahero
OCT.AHT23	0	13	Ahero
OCT.AHT112	0	13	Ahero
OCT.AHT13	0	14	Ahero
OCT.AHT42	0	14	Ahero
OCT.AHT132	0	14	Ahero
MYM19_015	0	15	Mwea
MYM19_028	0	15	Mwea
MYM19_038	0	15	Mwea
MYM19_039	0	15	Mwea
MYM19_046	0	15	Mwea
MYM19_054	0	15	Mwea
MYM19_055	0	15	Mwea
MYM19_077	0	15	Mwea
MYM19_090	0	15	Mwea
MYM19_130	0	15	Mwea
MYM19_144	0	15	Mwea
MYM19_152	0	15	Mwea
MYM19_156	0	15	Mwea
MYM19_157	0	15	Mwea
MYM19_169	0	15	Mwea
MYM19_297	0	15	Mwea
MYM19_312	0	15	Mwea
JNMY19_038	0	15	Mwea
JNMY19_063	0	15	Mwea
JNMY19_065	0	15	Mwea
JNMY19_082	0	15	Mwea
JNMY19_086	0	15	Mwea
AHT059	0	15	Ahero
AHT095	0	15	Ahero
AHT117	0	15	Ahero
AHT120	0	15	Ahero
AHT128	0	15	Ahero
AHT145	0	15	Ahero
AHT168	0	15	Ahero
AHT260	0	15	Ahero
AHT262	0	15	Ahero
AHT283	0	15	Ahero
AHT288	0	15	Ahero
AHT311	0	15	Ahero
AHT334	0	15	Ahero
AHT392	0	15	Ahero
AHT456	0	15	Ahero
AHT774	0	15	Ahero
AHT866	0	15	Ahero
AHT936	0	15	Ahero
AHT951	0	15	Ahero
AHT1010	0	15	Ahero
AHT1046	0	15	Ahero
AHT1171	0	15	Ahero
AHT1192	0	15	Ahero
AHT1244	0	15	Ahero
AHT1247	0	15	Ahero
AHT1275	0	15	Ahero
AHT1361	0	15	Ahero
AHT1374	0	15	Ahero
AHT1395	0	15	Ahero
AHT1405	0	15	Ahero
AHT1413	0	15	Ahero
AHT1474	0	15	Ahero
OCT.AHT72	0	15	Ahero
OCT.AHT120	0	15	Ahero
OCT.AHT179	0	15	Ahero
OCT.AHT259	0	15	Ahero
OCT.AHT265	0	15	Ahero
OCT.AHT339	0	15	Ahero
OCT.AHT394	0	15	Ahero
OCT.AHT398	0	15	Ahero
OCT.AHT400	0	15	Ahero
OCT.AHT415	0	15	Ahero
OCT.AHT419	0	15	Ahero
OCT.AHT433	0	15	Ahero
OCT.AHT441	0	15	Ahero
OCT.AHT501	0	15	Ahero
OCT.AHT516	0	15	Ahero
OCT.AHT525	0	15	Ahero
OCT.AHT582	0	15	Ahero
OCT.AHT629	0	15	Ahero
OCT.AHT632	0	15	Ahero
OCT.AHT638	0	15	Ahero
OCT.AHT705	0	15	Ahero
NOV.AHT4	0	15	Ahero
NOV.AHT6	0	15	Ahero
NOV.AHT13	0	15	Ahero
NOV.AHT46	0	15	Ahero
NOV.AHT53	0	15	Ahero
NOV.AHT66	0	15	Ahero
NOV.AHT76	0	15	Ahero
NOV.AHT80	0	15	Ahero
NOV.AHT84	0	15	Ahero
NOV.AHT128	0	15	Ahero
NOV.AHT167	0	15	Ahero
NOV.AHT176	0	15	Ahero
NOV.AHT183	0	15	Ahero
NOV.AHT204	0	15	Ahero
OCT.AHT129	0	16	Ahero
OCT.AHT138	0	16	Ahero
AHT644	0	17	Ahero
AHT040	0	18	Ahero
AHT1019	0	18	Ahero
AHT1410	0	18	Ahero
OCT.AHT24	0	18	Ahero
AHT938	0	19	Ahero
MYM19_008	0	20	Mwea
MYM19_014	0	20	Mwea
MYM19_016	0	20	Mwea
MYM19_022	0	20	Mwea
MYM19_026	0	20	Mwea
MYM19_034	0	20	Mwea
MYM19_036	0	20	Mwea
MYM19_037	0	20	Mwea
MYM19_043	0	20	Mwea
MYM19_045	0	20	Mwea
MYM19_056	0	20	Mwea
MYM19_058	0	20	Mwea
MYM19_062	0	20	Mwea
MYM19_068	0	20	Mwea
MYM19_073	0	20	Mwea
MYM19_079	0	20	Mwea
MYM19_082	0	20	Mwea
MYM19_097	0	20	Mwea
MYM19_098	0	20	Mwea
MYM19_099	0	20	Mwea
MYM19_103	0	20	Mwea
MYM19_114	0	20	Mwea
MYM19_117	0	20	Mwea
MYM19_121	0	20	Mwea
MYM19_128	0	20	Mwea
MYM19_138	0	20	Mwea
MYM19_140	0	20	Mwea
MYM19_149	0	20	Mwea
MYM19_150	0	20	Mwea
MYM19_158	0	20	Mwea
MYM19_161	0	20	Mwea
MYM19_165	0	20	Mwea
MYM19_168	0	20	Mwea
MYM19_173	0	20	Mwea
MYM19_175	0	20	Mwea
MYM19_257	0	20	Mwea
MYM19_263	0	20	Mwea
MYM19_264	0	20	Mwea
MYM19_271	0	20	Mwea
MYM19_277	0	20	Mwea
MYM19_279	0	20	Mwea
MYM19_281	0	20	Mwea
MYM19_282	0	20	Mwea
MYM19_295	0	20	Mwea
MYM19_296	0	20	Mwea
MYM19_302	0	20	Mwea
MYM19_308	0	20	Mwea
MYM19_309	0	20	Mwea
MYM19_316	0	20	Mwea
MYM19_322	0	20	Mwea
JNMY19_024	0	20	Mwea
JNMY19_026	0	20	Mwea
JNMY19_058	0	20	Mwea
JNMY19_080	0	20	Mwea
JNMY19_091	0	20	Mwea
JNMY19_092	0	20	Mwea
JNMY19_109	0	20	Mwea
JNMY19_112	0	20	Mwea
JNMY19_116	0	20	Mwea
JNMY19_117	0	20	Mwea
JYMW19_011	0	20	Mwea
JYMW19_023	0	20	Mwea
AHT031	0	20	Ahero
AHT055	0	20	Ahero
AHT066	0	20	Ahero
AHT076	0	20	Ahero
AHT091	0	20	Ahero
AHT114	0	20	Ahero
AHT115	0	20	Ahero
AHT127	0	20	Ahero
AHT129	0	20	Ahero
AHT131	0	20	Ahero
AHT136	0	20	Ahero
AHT137	0	20	Ahero
AHT139	0	20	Ahero
AHT140	0	20	Ahero
AHT148	0	20	Ahero
AHT151	0	20	Ahero
AHT154	0	20	Ahero
AHT155	0	20	Ahero
AHT166	0	20	Ahero
AHT226	0	20	Ahero
AHT238	0	20	Ahero
AHT252	0	20	Ahero
AHT257	0	20	Ahero
AHT264	0	20	Ahero
AHT272	0	20	Ahero
AHT274	0	20	Ahero
AHT282	0	20	Ahero
AHT286	0	20	Ahero
AHT290	0	20	Ahero
AHT309	0	20	Ahero
AHT310	0	20	Ahero
AHT319	0	20	Ahero
AHT565	0	20	Ahero
AHT618	0	20	Ahero
AHT743	0	20	Ahero
AHT762	0	20	Ahero
AHT835	0	20	Ahero
AHT895	0	20	Ahero
AHT905	0	20	Ahero
AHT912	0	20	Ahero
AHT919	0	20	Ahero
AHT952	0	20	Ahero
AHT970	0	20	Ahero
AHT1032	0	20	Ahero
AHT1092	0	20	Ahero
AHT1095	0	20	Ahero
AHT1104	0	20	Ahero
AHT1149	0	20	Ahero
AHT1152	0	20	Ahero
AHT1155	0	20	Ahero
AHT1174	0	20	Ahero
AHT1226	0	20	Ahero
AHT1245	0	20	Ahero
AHT1255	0	20	Ahero
AHT1304	0	20	Ahero
AHT1336	0	20	Ahero
AHT1344	0	20	Ahero
AHT1373	0	20	Ahero
AHT1382	0	20	Ahero
AHT1406	0	20	Ahero
AHT1481	0	20	Ahero
OCT.AHT86	0	20	Ahero
OCT.AHT222	0	20	Ahero
OCT.AHT261	0	20	Ahero
OCT.AHT332	0	20	Ahero
OCT.AHT375	0	20	Ahero
OCT.AHT386	0	20	Ahero
OCT.AHT392	0	20	Ahero
OCT.AHT399	0	20	Ahero
OCT.AHT401	0	20	Ahero
OCT.AHT406	0	20	Ahero
OCT.AHT418	0	20	Ahero
OCT.AHT571	0	20	Ahero
OCT.AHT599	0	20	Ahero
OCT.AHT605	0	20	Ahero
OCT.AHT611	0	20	Ahero
OCT.AHT627	0	20	Ahero
OCT.AHT655	0	20	Ahero
OCT.AHT659	0	20	Ahero
OCT.AHT689	0	20	Ahero
OCT.AHT709	0	20	Ahero
OCT.AHT711	0	20	Ahero
OCT.AHT729	0	20	Ahero
OCT.AHT739	0	20	Ahero
OCT.AHT740	0	20	Ahero
NOV.AHT5	0	20	Ahero
NOV.AHT7	0	20	Ahero
NOV.AHT12	0	20	Ahero
NOV.AHT19	0	20	Ahero
NOV.AHT28	0	20	Ahero
NOV.AHT43	0	20	Ahero
NOV.AHT61	0	20	Ahero
NOV.AHT98	0	20	Ahero
NOV.AHT114	0	20	Ahero
NOV.AHT117	0	20	Ahero
NOV.AHT122	0	20	Ahero
NOV.AHT139	0	20	Ahero
NOV.AHT150	0	20	Ahero
NOV.AHT161	0	20	Ahero
NOV.AHT162	0	20	Ahero
NOV.AHT170	0	20	Ahero
NOV.AHT180	0	20	Ahero
NOV.AHT203	0	20	Ahero
NOV.AHT215	0	20	Ahero
OCT.AHT1	0	21	Ahero
OCT.AHT28	0	21	Ahero
OCT.AHT49	0	21	Ahero
JNMY19_118	0	22	Mwea
AHT925	0	22	Ahero
OCT.AHT125	0	22	Ahero
JNMY19_069	0	23	Mwea
OCT.AHT27	0	23	Ahero
OCT.AHT135	0	23	Ahero
AHT1027	0	24	Ahero
OCT.AHT15	0	24	Ahero
MYM19_007	0	25	Mwea
MYM19_027	0	25	Mwea
MYM19_052	0	25	Mwea
MYM19_053	0	25	Mwea
MYM19_065	0	25	Mwea
MYM19_076	0	25	Mwea
MYM19_083	0	25	Mwea
MYM19_115	0	25	Mwea
MYM19_154	0	25	Mwea
MYM19_293	0	25	Mwea
MYM19_303	0	25	Mwea
MYM19_328	0	25	Mwea
JNMY19_009	0	25	Mwea
JNMY19_017	0	25	Mwea
JNMY19_061	0	25	Mwea
JNMY19_087	0	25	Mwea
JNMY19_124	0	25	Mwea
AHT033	0	25	Ahero
AHT084	0	25	Ahero
AHT417	0	25	Ahero
AHT460	0	25	Ahero
AHT492	0	25	Ahero
AHT593	0	25	Ahero
AHT643	0	25	Ahero
AHT702	0	25	Ahero
AHT727	0	25	Ahero
AHT763	0	25	Ahero
AHT819	0	25	Ahero
AHT821	0	25	Ahero
AHT840	0	25	Ahero
AHT896	0	25	Ahero
AHT904	0	25	Ahero
AHT907	0	25	Ahero
AHT910	0	25	Ahero
AHT937	0	25	Ahero
AHT939	0	25	Ahero
AHT996	0	25	Ahero
AHT1014	0	25	Ahero
AHT1025	0	25	Ahero
AHT1038	0	25	Ahero
AHT1045	0	25	Ahero
AHT1084	0	25	Ahero
AHT1248	0	25	Ahero
AHT1305	0	25	Ahero
AHT1325	0	25	Ahero
OCT.AHT57	0	25	Ahero
OCT.AHT200	0	25	Ahero
OCT.AHT203	0	25	Ahero
OCT.AHT219	0	25	Ahero
OCT.AHT245	0	25	Ahero
OCT.AHT267	0	25	Ahero
OCT.AHT371	0	25	Ahero
OCT.AHT391	0	25	Ahero
OCT.AHT409	0	25	Ahero
OCT.AHT471	0	25	Ahero
OCT.AHT504	0	25	Ahero
OCT.AHT513	0	25	Ahero
OCT.AHT529	0	25	Ahero
OCT.AHT533	0	25	Ahero
OCT.AHT535	0	25	Ahero
OCT.AHT553	0	25	Ahero
OCT.AHT572	0	25	Ahero
OCT.AHT584	0	25	Ahero
OCT.AHT596	0	25	Ahero
OCT.AHT610	0	25	Ahero
OCT.AHT639	0	25	Ahero
OCT.AHT656	0	25	Ahero
OCT.AHT678	0	25	Ahero
OCT.AHT683	0	25	Ahero
OCT.AHT684	0	25	Ahero
OCT.AHT696	0	25	Ahero
OCT.AHT700	0	25	Ahero
OCT.AHT703	0	25	Ahero
OCT.AHT710	0	25	Ahero
OCT.AHT749	0	25	Ahero
NOV.AHT8	0	25	Ahero
NOV.AHT11	0	25	Ahero
NOV.AHT16	0	25	Ahero
NOV.AHT81	0	25	Ahero
NOV.AHT126	0	25	Ahero
NOV.AHT148	0	25	Ahero
NOV.AHT151	0	25	Ahero
NOV.AHT163	0	25	Ahero
NOV.AHT205	0	25	Ahero
AHT1249	0	26	Ahero
OCT.AHT77	0	26	Ahero
AHT382	0	27	Ahero
AHT475	0	27	Ahero
AHT628	0	27	Ahero
AHT930	0	27	Ahero
OCT.AHT2	0	27	Ahero
AHT725	0	28	Ahero
AHT928	0	28	Ahero
AHT1033	0	28	Ahero
AHT1083	0	28	Ahero
AHT1417	0	28	Ahero
OCT.AHT3	0	28	Ahero
OCT.AHT37	0	28	Ahero
OCT.AHT51	0	28	Ahero
OCT.AHT58	0	28	Ahero
JNMY19_023	0	29	Mwea
JNMY19_128	0	29	Mwea
AHT380	0	29	Ahero
AHT624	0	29	Ahero
AHT757	0	29	Ahero
AHT847	0	29	Ahero
AHT1258	0	29	Ahero
AHT1324	0	29	Ahero
OCT.AHT101	0	29	Ahero
MYM19_003	0	30	Mwea
MYM19_005	0	30	Mwea
MYM19_009	0	30	Mwea
MYM19_010	0	30	Mwea
MYM19_017	0	30	Mwea
MYM19_024	0	30	Mwea
MYM19_031	0	30	Mwea
MYM19_032	0	30	Mwea
MYM19_035	0	30	Mwea
MYM19_040	0	30	Mwea
MYM19_063	0	30	Mwea
MYM19_064	0	30	Mwea
MYM19_066	0	30	Mwea
MYM19_067	0	30	Mwea
MYM19_072	0	30	Mwea
MYM19_074	0	30	Mwea
MYM19_078	0	30	Mwea
MYM19_084	0	30	Mwea
MYM19_086	0	30	Mwea
MYM19_087	0	30	Mwea
MYM19_105	0	30	Mwea
MYM19_106	0	30	Mwea
MYM19_108	0	30	Mwea
MYM19_131	0	30	Mwea
MYM19_133	0	30	Mwea
MYM19_135	0	30	Mwea
MYM19_142	0	30	Mwea
MYM19_146	0	30	Mwea
MYM19_153	0	30	Mwea
MYM19_163	0	30	Mwea
MYM19_164	0	30	Mwea
MYM19_170	0	30	Mwea
MYM19_174	0	30	Mwea
MYM19_178	0	30	Mwea
MYM19_179	0	30	Mwea
MYM19_181	0	30	Mwea
MYM19_255	0	30	Mwea
MYM19_256	0	30	Mwea
MYM19_258	0	30	Mwea
MYM19_266	0	30	Mwea
MYM19_270	0	30	Mwea
MYM19_272	0	30	Mwea
MYM19_274	0	30	Mwea
MYM19_278	0	30	Mwea
MYM19_280	0	30	Mwea
MYM19_283	0	30	Mwea
MYM19_285	0	30	Mwea
MYM19_288	0	30	Mwea
MYM19_290	0	30	Mwea
MYM19_294	0	30	Mwea
MYM19_301	0	30	Mwea
MYM19_317	0	30	Mwea
MYM19_318	0	30	Mwea
MYM19_323	0	30	Mwea
MYM19_324	0	30	Mwea
JNMY19_010	0	30	Mwea
JNMY19_011	0	30	Mwea
JNMY19_043	0	30	Mwea
JNMY19_060	0	30	Mwea
JNMY19_085	0	30	Mwea
JNMY19_094	0	30	Mwea
JYMW19_016	0	30	Mwea
JYMW19_017	0	30	Mwea
AHT008	0	30	Ahero
AHT018	0	30	Ahero
AHT049	0	30	Ahero
AHT063	0	30	Ahero
AHT080	0	30	Ahero
AHT082	0	30	Ahero
AHT093	0	30	Ahero
AHT094	0	30	Ahero
AHT097	0	30	Ahero
AHT100	0	30	Ahero
AHT110	0	30	Ahero
AHT116	0	30	Ahero
AHT121	0	30	Ahero
AHT125	0	30	Ahero
AHT126	0	30	Ahero
AHT135	0	30	Ahero
AHT138	0	30	Ahero
AHT142	0	30	Ahero
AHT144	0	30	Ahero
AHT146	0	30	Ahero
AHT153	0	30	Ahero
AHT156	0	30	Ahero
AHT157	0	30	Ahero
AHT163	0	30	Ahero
AHT204	0	30	Ahero
AHT224	0	30	Ahero
AHT227	0	30	Ahero
AHT233	0	30	Ahero
AHT235	0	30	Ahero
AHT241	0	30	Ahero
AHT254	0	30	Ahero
AHT255	0	30	Ahero
AHT256	0	30	Ahero
AHT258	0	30	Ahero
AHT261	0	30	Ahero
AHT268	0	30	Ahero
AHT269	0	30	Ahero
AHT271	0	30	Ahero
AHT276	0	30	Ahero
AHT278	0	30	Ahero
AHT281	0	30	Ahero
AHT295	0	30	Ahero
AHT296	0	30	Ahero
AHT303	0	30	Ahero
AHT304	0	30	Ahero
AHT314	0	30	Ahero
AHT320	0	30	Ahero
AHT375	0	30	Ahero
AHT386	0	30	Ahero
AHT401	0	30	Ahero
AHT409	0	30	Ahero
AHT411	0	30	Ahero
AHT576	0	30	Ahero
AHT581	0	30	Ahero
AHT598	0	30	Ahero
AHT616	0	30	Ahero
AHT660	0	30	Ahero
AHT661	0	30	Ahero
AHT698	0	30	Ahero
AHT713	0	30	Ahero
AHT739	0	30	Ahero
AHT758	0	30	Ahero
AHT769	0	30	Ahero
AHT789	0	30	Ahero
AHT802	0	30	Ahero
AHT853	0	30	Ahero
AHT872	0	30	Ahero
AHT880	0	30	Ahero
AHT882	0	30	Ahero
AHT892	0	30	Ahero
AHT897	0	30	Ahero
AHT902	0	30	Ahero
AHT920	0	30	Ahero
AHT947	0	30	Ahero
AHT1012	0	30	Ahero
AHT1021	0	30	Ahero
AHT1040	0	30	Ahero
AHT1044	0	30	Ahero
AHT1047	0	30	Ahero
AHT1051	0	30	Ahero
AHT1074	0	30	Ahero
AHT1076	0	30	Ahero
AHT1079	0	30	Ahero
AHT1080	0	30	Ahero
AHT1090	0	30	Ahero
AHT1094	0	30	Ahero
AHT1098	0	30	Ahero
AHT1115	0	30	Ahero
AHT1130	0	30	Ahero
AHT1145	0	30	Ahero
AHT1148	0	30	Ahero
AHT1153	0	30	Ahero
AHT1156	0	30	Ahero
AHT1163	0	30	Ahero
AHT1169	0	30	Ahero
AHT1195	0	30	Ahero
AHT1205	0	30	Ahero
AHT1254	0	30	Ahero
AHT1257	0	30	Ahero
AHT1270	0	30	Ahero
AHT1272	0	30	Ahero
AHT1282	0	30	Ahero
AHT1332	0	30	Ahero
AHT1339	0	30	Ahero
AHT1342	0	30	Ahero
AHT1360	0	30	Ahero
AHT1369	0	30	Ahero
AHT1372	0	30	Ahero
AHT1396	0	30	Ahero
AHT1420	0	30	Ahero
AHT1450	0	30	Ahero
AHT1472	0	30	Ahero
AHT1479	0	30	Ahero
OCT.AHT151	0	30	Ahero
OCT.AHT166	0	30	Ahero
OCT.AHT167	0	30	Ahero
OCT.AHT170	0	30	Ahero
OCT.AHT178	0	30	Ahero
OCT.AHT180	0	30	Ahero
OCT.AHT220	0	30	Ahero
OCT.AHT253	0	30	Ahero
OCT.AHT256	0	30	Ahero
OCT.AHT266	0	30	Ahero
OCT.AHT292	0	30	Ahero
OCT.AHT322	0	30	Ahero
OCT.AHT328	0	30	Ahero
OCT.AHT364	0	30	Ahero
OCT.AHT367	0	30	Ahero
OCT.AHT372	0	30	Ahero
OCT.AHT377	0	30	Ahero
OCT.AHT390	0	30	Ahero
OCT.AHT397	0	30	Ahero
OCT.AHT407	0	30	Ahero
OCT.AHT410	0	30	Ahero
OCT.AHT416	0	30	Ahero
OCT.AHT422	0	30	Ahero
OCT.AHT459	0	30	Ahero
OCT.AHT470	0	30	Ahero
OCT.AHT482	0	30	Ahero
OCT.AHT491	0	30	Ahero
OCT.AHT493	0	30	Ahero
OCT.AHT502	0	30	Ahero
OCT.AHT505	0	30	Ahero
OCT.AHT512	0	30	Ahero
OCT.AHT515	0	30	Ahero
OCT.AHT519	0	30	Ahero
OCT.AHT524	0	30	Ahero
OCT.AHT528	0	30	Ahero
OCT.AHT539	0	30	Ahero
OCT.AHT548	0	30	Ahero
OCT.AHT550	0	30	Ahero
OCT.AHT579	0	30	Ahero
OCT.AHT609	0	30	Ahero
OCT.AHT612	0	30	Ahero
OCT.AHT613	0	30	Ahero
OCT.AHT621	0	30	Ahero
OCT.AHT628	0	30	Ahero
OCT.AHT631	0	30	Ahero
OCT.AHT636	0	30	Ahero
OCT.AHT641	0	30	Ahero
OCT.AHT646	0	30	Ahero
OCT.AHT653	0	30	Ahero
OCT.AHT667	0	30	Ahero
OCT.AHT672	0	30	Ahero
OCT.AHT674	0	30	Ahero
OCT.AHT692	0	30	Ahero
OCT.AHT695	0	30	Ahero
OCT.AHT697	0	30	Ahero
OCT.AHT698	0	30	Ahero
OCT.AHT706	0	30	Ahero
OCT.AHT708	0	30	Ahero
OCT.AHT712	0	30	Ahero
OCT.AHT714	0	30	Ahero
OCT.AHT718	0	30	Ahero
OCT.AHT719	0	30	Ahero
OCT.AHT722	0	30	Ahero
OCT.AHT733	0	30	Ahero
OCT.AHT745	0	30	Ahero
OCT.AHT746	0	30	Ahero
NOV.AHT2	0	30	Ahero
NOV.AHT9	0	30	Ahero
NOV.AHT17	0	30	Ahero
NOV.AHT20	0	30	Ahero
NOV.AHT36	0	30	Ahero
NOV.AHT39	0	30	Ahero
NOV.AHT44	0	30	Ahero
NOV.AHT47	0	30	Ahero
NOV.AHT51	0	30	Ahero
NOV.AHT60	0	30	Ahero
NOV.AHT64	0	30	Ahero
NOV.AHT79	0	30	Ahero
NOV.AHT96	0	30	Ahero
NOV.AHT127	0	30	Ahero
NOV.AHT129	0	30	Ahero
NOV.AHT130	0	30	Ahero
NOV.AHT135	0	30	Ahero
NOV.AHT141	0	30	Ahero
NOV.AHT145	0	30	Ahero
NOV.AHT147	0	30	Ahero
NOV.AHT152	0	30	Ahero
NOV.AHT172	0	30	Ahero
NOV.AHT173	0	30	Ahero
NOV.AHT174	0	30	Ahero
NOV.AHT181	0	30	Ahero
NOV.AHT188	0	30	Ahero
NOV.AHT196	0	30	Ahero
NOV.AHT202	0	30	Ahero
NOV.AHT206	0	30	Ahero
JNMY19_123	0	31	Mwea
AHT635	0	31	Ahero
AHT927	0	31	Ahero
AHT1053	0	31	Ahero
OCT.AHT5	0	31	Ahero
OCT.AHT8	0	31	Ahero
JNMY19_079	0	32	Mwea
AHT451	0	32	Ahero
AHT646	0	32	Ahero
AHT812	0	32	Ahero
AHT1057	0	32	Ahero
OCT.AHT107	0	32	Ahero
OCT.AHT140	0	32	Ahero
OCT.AHT9	0	33	Ahero
AHT632	0	34	Ahero
AHT1064	0	34	Ahero
OCT.AHT20	0	34	Ahero
OCT.AHT35	0	34	Ahero
OCT.AHT48	0	34	Ahero
OCT.AHT127	0	34	Ahero
NOV.AHT220	0	34	Ahero
JNMY19_021	0	35	Mwea
JNMY19_032	0	35	Mwea
JNMY19_052	0	35	Mwea
JNMY19_095	0	35	Mwea
JYMW19_020	0	35	Mwea
AHT030	0	35	Ahero
AHT045	0	35	Ahero
AHT051	0	35	Ahero
AHT085	0	35	Ahero
AHT345	0	35	Ahero
AHT408	0	35	Ahero
AHT500	0	35	Ahero
AHT634	0	35	Ahero
AHT726	0	35	Ahero
AHT741	0	35	Ahero
AHT745	0	35	Ahero
AHT750	0	35	Ahero
AHT760	0	35	Ahero
AHT761	0	35	Ahero
AHT797	0	35	Ahero
AHT827	0	35	Ahero
AHT889	0	35	Ahero
AHT908	0	35	Ahero
AHT913	0	35	Ahero
AHT933	0	35	Ahero
AHT944	0	35	Ahero
AHT946	0	35	Ahero
AHT948	0	35	Ahero
AHT1009	0	35	Ahero
AHT1017	0	35	Ahero
AHT1018	0	35	Ahero
AHT1042	0	35	Ahero
AHT1072	0	35	Ahero
AHT1266	0	35	Ahero
AHT1301	0	35	Ahero
AHT1326	0	35	Ahero
AHT1333	0	35	Ahero
AHT1353	0	35	Ahero
AHT1370	0	35	Ahero
AHT1375	0	35	Ahero
AHT1384	0	35	Ahero
AHT1454	0	35	Ahero
OCT.AHT45	0	35	Ahero
OCT.AHT82	0	35	Ahero
OCT.AHT212	0	35	Ahero
OCT.AHT244	0	35	Ahero
OCT.AHT331	0	35	Ahero
OCT.AHT373	0	35	Ahero
OCT.AHT376	0	35	Ahero
OCT.AHT384	0	35	Ahero
OCT.AHT388	0	35	Ahero
OCT.AHT395	0	35	Ahero
OCT.AHT510	0	35	Ahero
OCT.AHT526	0	35	Ahero
OCT.AHT560	0	35	Ahero
OCT.AHT585	0	35	Ahero
OCT.AHT617	0	35	Ahero
OCT.AHT625	0	35	Ahero
OCT.AHT630	0	35	Ahero
OCT.AHT680	0	35	Ahero
OCT.AHT717	0	35	Ahero
OCT.AHT721	0	35	Ahero
OCT.AHT724	0	35	Ahero
OCT.AHT725	0	35	Ahero
OCT.AHT742	0	35	Ahero
OCT.AHT744	0	35	Ahero
NOV.AHT3	0	35	Ahero
NOV.AHT10	0	35	Ahero
NOV.AHT100	0	35	Ahero
NOV.AHT149	0	35	Ahero
NOV.AHT171	0	35	Ahero
JNMY19_078	0	36	Mwea
AHT376	0	36	Ahero
AHT848	0	36	Ahero
AHT860	0	36	Ahero
AHT916	0	36	Ahero
AHT1323	0	36	Ahero
OCT.AHT7	0	36	Ahero
OCT.AHT16	0	36	Ahero
OCT.AHT126	0	36	Ahero
AHT640	0	37	Ahero
OCT.AHT32	0	37	Ahero
OCT.AHT39	0	37	Ahero
OCT.AHT79	0	37	Ahero
AHT412	0	38	Ahero
AHT444	0	38	Ahero
AHT566	0	38	Ahero
AHT625	0	38	Ahero
AHT652	0	38	Ahero
AHT842	0	38	Ahero
AHT921	0	38	Ahero
AHT1124	0	38	Ahero
OCT.AHT38	0	38	Ahero
OCT.AHT128	0	38	Ahero
OCT.AHT134	0	38	Ahero
OCT.AHT199	0	38	Ahero
AHT508	0	39	Ahero
AHT856	0	39	Ahero
AHT934	0	39	Ahero
AHT1320	0	39	Ahero
MYM19_004	0	40	Mwea
MYM19_006	0	40	Mwea
MYM19_057	0	40	Mwea
MYM19_059	0	40	Mwea
MYM19_104	0	40	Mwea
MYM19_143	0	40	Mwea
MYM19_162	0	40	Mwea
MYM19_265	0	40	Mwea
MYM19_284	0	40	Mwea
MYM19_306	0	40	Mwea
MYM19_319	0	40	Mwea
MYM19_326	0	40	Mwea
MYM19_327	0	40	Mwea
JNMY19_005	0	40	Mwea
JNMY19_012	0	40	Mwea
JNMY19_034	0	40	Mwea
JNMY19_055	0	40	Mwea
JNMY19_076	0	40	Mwea
JNMY19_103	0	40	Mwea
JNMY19_114	0	40	Mwea
JNMY19_125	0	40	Mwea
JNMY19_127	0	40	Mwea
JYMW19_009	0	40	Mwea
JYMW19_028	0	40	Mwea
AHT021	0	40	Ahero
AHT050	0	40	Ahero
AHT056	0	40	Ahero
AHT074	0	40	Ahero
AHT075	0	40	Ahero
AHT192	0	40	Ahero
AHT197	0	40	Ahero
AHT208	0	40	Ahero
AHT214	0	40	Ahero
AHT221	0	40	Ahero
AHT237	0	40	Ahero
AHT251	0	40	Ahero
AHT270	0	40	Ahero
AHT273	0	40	Ahero
AHT299	0	40	Ahero
AHT350	0	40	Ahero
AHT371	0	40	Ahero
AHT374	0	40	Ahero
AHT400	0	40	Ahero
AHT407	0	40	Ahero
AHT431	0	40	Ahero
AHT443	0	40	Ahero
AHT459	0	40	Ahero
AHT472	0	40	Ahero
AHT562	0	40	Ahero
AHT594	0	40	Ahero
AHT600	0	40	Ahero
AHT633	0	40	Ahero
AHT647	0	40	Ahero
AHT675	0	40	Ahero
AHT678	0	40	Ahero
AHT679	0	40	Ahero
AHT721	0	40	Ahero
AHT724	0	40	Ahero
AHT738	0	40	Ahero
AHT748	0	40	Ahero
AHT766	0	40	Ahero
AHT768	0	40	Ahero
AHT777	0	40	Ahero
AHT782	0	40	Ahero
AHT814	0	40	Ahero
AHT817	0	40	Ahero
AHT829	0	40	Ahero
AHT854	0	40	Ahero
AHT859	0	40	Ahero
AHT868	0	40	Ahero
AHT870	0	40	Ahero
AHT875	0	40	Ahero
AHT876	0	40	Ahero
AHT881	0	40	Ahero
AHT885	0	40	Ahero
AHT886	0	40	Ahero
AHT888	0	40	Ahero
AHT909	0	40	Ahero
AHT911	0	40	Ahero
AHT915	0	40	Ahero
AHT935	0	40	Ahero
AHT940	0	40	Ahero
AHT942	0	40	Ahero
AHT945	0	40	Ahero
AHT1008	0	40	Ahero
AHT1031	0	40	Ahero
AHT1050	0	40	Ahero
AHT1052	0	40	Ahero
AHT1073	0	40	Ahero
AHT1086	0	40	Ahero
AHT1088	0	40	Ahero
AHT1089	0	40	Ahero
AHT1091	0	40	Ahero
AHT1105	0	40	Ahero
AHT1121	0	40	Ahero
AHT1140	0	40	Ahero
AHT1151	0	40	Ahero
AHT1159	0	40	Ahero
AHT1160	0	40	Ahero
AHT1161	0	40	Ahero
AHT1168	0	40	Ahero
AHT1198	0	40	Ahero
AHT1252	0	40	Ahero
AHT1256	0	40	Ahero
AHT1259	0	40	Ahero
AHT1261	0	40	Ahero
AHT1263	0	40	Ahero
AHT1264	0	40	Ahero
AHT1291	0	40	Ahero
AHT1292	0	40	Ahero
AHT1295	0	40	Ahero
AHT1307	0	40	Ahero
AHT1310	0	40	Ahero
AHT1312	0	40	Ahero
AHT1316	0	40	Ahero
AHT1319	0	40	Ahero
AHT1330	0	40	Ahero
AHT1334	0	40	Ahero
AHT1335	0	40	Ahero
AHT1340	0	40	Ahero
AHT1341	0	40	Ahero
AHT1346	0	40	Ahero
AHT1371	0	40	Ahero
AHT1376	0	40	Ahero
AHT1408	0	40	Ahero
AHT1411	0	40	Ahero
AHT1415	0	40	Ahero
AHT1424	0	40	Ahero
AHT1445	0	40	Ahero
AHT1453	0	40	Ahero
AHT1471	0	40	Ahero
AHT1480	0	40	Ahero
OCT.AHT4	0	40	Ahero
OCT.AHT66	0	40	Ahero
OCT.AHT85	0	40	Ahero
OCT.AHT92	0	40	Ahero
OCT.AHT141	0	40	Ahero
OCT.AHT153	0	40	Ahero
OCT.AHT172	0	40	Ahero
OCT.AHT174	0	40	Ahero
OCT.AHT188	0	40	Ahero
OCT.AHT196	0	40	Ahero
OCT.AHT198	0	40	Ahero
OCT.AHT211	0	40	Ahero
OCT.AHT216	0	40	Ahero
OCT.AHT223	0	40	Ahero
OCT.AHT228	0	40	Ahero
OCT.AHT235	0	40	Ahero
OCT.AHT246	0	40	Ahero
OCT.AHT260	0	40	Ahero
OCT.AHT277	0	40	Ahero
OCT.AHT288	0	40	Ahero
OCT.AHT291	0	40	Ahero
OCT.AHT295	0	40	Ahero
OCT.AHT297	0	40	Ahero
OCT.AHT300	0	40	Ahero
OCT.AHT301	0	40	Ahero
OCT.AHT306	0	40	Ahero
OCT.AHT309	0	40	Ahero
OCT.AHT315	0	40	Ahero
OCT.AHT333	0	40	Ahero
OCT.AHT359	0	40	Ahero
OCT.AHT365	0	40	Ahero
OCT.AHT383	0	40	Ahero
OCT.AHT387	0	40	Ahero
OCT.AHT393	0	40	Ahero
OCT.AHT408	0	40	Ahero
OCT.AHT411	0	40	Ahero
OCT.AHT446	0	40	Ahero
OCT.AHT487	0	40	Ahero
OCT.AHT506	0	40	Ahero
OCT.AHT514	0	40	Ahero
OCT.AHT522	0	40	Ahero
OCT.AHT523	0	40	Ahero
OCT.AHT564	0	40	Ahero
OCT.AHT566	0	40	Ahero
OCT.AHT591	0	40	Ahero
OCT.AHT614	0	40	Ahero
OCT.AHT616	0	40	Ahero
OCT.AHT633	0	40	Ahero
OCT.AHT642	0	40	Ahero
OCT.AHT651	0	40	Ahero
OCT.AHT664	0	40	Ahero
OCT.AHT687	0	40	Ahero
OCT.AHT701	0	40	Ahero
OCT.AHT715	0	40	Ahero
OCT.AHT728	0	40	Ahero
OCT.AHT750	0	40	Ahero
NOV.AHT1	0	40	Ahero
NOV.AHT14	0	40	Ahero
NOV.AHT25	0	40	Ahero
NOV.AHT29	0	40	Ahero
NOV.AHT38	0	40	Ahero
NOV.AHT48	0	40	Ahero
NOV.AHT52	0	40	Ahero
NOV.AHT55	0	40	Ahero
NOV.AHT57	0	40	Ahero
NOV.AHT59	0	40	Ahero
NOV.AHT62	0	40	Ahero
NOV.AHT63	0	40	Ahero
NOV.AHT67	0	40	Ahero
NOV.AHT75	0	40	Ahero
NOV.AHT78	0	40	Ahero
NOV.AHT82	0	40	Ahero
NOV.AHT85	0	40	Ahero
NOV.AHT86	0	40	Ahero
NOV.AHT95	0	40	Ahero
NOV.AHT101	0	40	Ahero
NOV.AHT108	0	40	Ahero
NOV.AHT115	0	40	Ahero
NOV.AHT116	0	40	Ahero
NOV.AHT124	0	40	Ahero
NOV.AHT125	0	40	Ahero
NOV.AHT134	0	40	Ahero
NOV.AHT144	0	40	Ahero
NOV.AHT157	0	40	Ahero
NOV.AHT166	0	40	Ahero
NOV.AHT178	0	40	Ahero
NOV.AHT187	0	40	Ahero
NOV.AHT190	0	40	Ahero
NOV.AHT212	0	40	Ahero
AHT716	0	41	Ahero
AHT931	0	41	Ahero
OCT.AHT59	0	41	Ahero
AHT619	0	42	Ahero
AHT631	0	42	Ahero
AHT655	0	42	Ahero
AHT852	0	42	Ahero
AHT929	0	42	Ahero
AHT1087	0	42	Ahero
OCT.AHT31	0	42	Ahero
OCT.AHT102	0	42	Ahero
OCT.AHT133	0	42	Ahero
JNMY19_122	0	43	Mwea
JNMY19_130	0	43	Mwea
AHT495	0	43	Ahero
AHT711	0	43	Ahero
OCT.AHT90	0	43	Ahero
OCT.AHT136	0	43	Ahero
OCT.AHT197	0	43	Ahero
AHT510	0	44	Ahero
AHT626	0	44	Ahero
AHT839	0	44	Ahero
AHT1363	0	44	Ahero
JNMY19_075	0	45	Mwea
JNMY19_104	0	45	Mwea
AHT073	0	45	Ahero
AHT098	0	45	Ahero
AHT191	0	45	Ahero
AHT207	0	45	Ahero
AHT216	0	45	Ahero
AHT367	0	45	Ahero
AHT405	0	45	Ahero
AHT434	0	45	Ahero
AHT503	0	45	Ahero
AHT506	0	45	Ahero
AHT526	0	45	Ahero
AHT571	0	45	Ahero
AHT611	0	45	Ahero
AHT637	0	45	Ahero
AHT648	0	45	Ahero
AHT651	0	45	Ahero
AHT658	0	45	Ahero
AHT697	0	45	Ahero
AHT749	0	45	Ahero
AHT775	0	45	Ahero
AHT803	0	45	Ahero
AHT808	0	45	Ahero
AHT823	0	45	Ahero
AHT825	0	45	Ahero
AHT836	0	45	Ahero
AHT877	0	45	Ahero
AHT924	0	45	Ahero
AHT967	0	45	Ahero
AHT991	0	45	Ahero
AHT995	0	45	Ahero
AHT1003	0	45	Ahero
AHT1026	0	45	Ahero
AHT1029	0	45	Ahero
AHT1041	0	45	Ahero
AHT1111	0	45	Ahero
AHT1123	0	45	Ahero
AHT1277	0	45	Ahero
AHT1300	0	45	Ahero
AHT1337	0	45	Ahero
AHT1345	0	45	Ahero
AHT1348	0	45	Ahero
AHT1354	0	45	Ahero
AHT1356	0	45	Ahero
OCT.AHT36	0	45	Ahero
OCT.AHT195	0	45	Ahero
OCT.AHT209	0	45	Ahero
OCT.AHT271	0	45	Ahero
OCT.AHT276	0	45	Ahero
OCT.AHT287	0	45	Ahero
OCT.AHT302	0	45	Ahero
OCT.AHT326	0	45	Ahero
OCT.AHT346	0	45	Ahero
OCT.AHT357	0	45	Ahero
OCT.AHT361	0	45	Ahero
OCT.AHT366	0	45	Ahero
OCT.AHT382	0	45	Ahero
OCT.AHT396	0	45	Ahero
OCT.AHT405	0	45	Ahero
OCT.AHT413	0	45	Ahero
OCT.AHT420	0	45	Ahero
OCT.AHT466	0	45	Ahero
OCT.AHT507	0	45	Ahero
OCT.AHT521	0	45	Ahero
OCT.AHT527	0	45	Ahero
OCT.AHT540	0	45	Ahero
OCT.AHT546	0	45	Ahero
OCT.AHT549	0	45	Ahero
OCT.AHT558	0	45	Ahero
OCT.AHT562	0	45	Ahero
OCT.AHT619	0	45	Ahero
OCT.AHT623	0	45	Ahero
OCT.AHT647	0	45	Ahero
OCT.AHT657	0	45	Ahero
OCT.AHT671	0	45	Ahero
OCT.AHT693	0	45	Ahero
OCT.AHT707	0	45	Ahero
OCT.AHT730	0	45	Ahero
OCT.AHT735	0	45	Ahero
OCT.AHT743	0	45	Ahero
NOV.AHT18	0	45	Ahero
NOV.AHT71	0	45	Ahero
NOV.AHT83	0	45	Ahero
NOV.AHT91	0	45	Ahero
NOV.AHT132	0	45	Ahero
NOV.AHT143	0	45	Ahero
NOV.AHT159	0	45	Ahero
NOV.AHT164	0	45	Ahero
OCT.AHT34	0	46	Ahero
OCT.AHT63	0	46	Ahero
AHT718	0	47	Ahero
OCT.AHT314	0	47	Ahero
AHT328	0	48	Ahero
AHT372	0	48	Ahero
AHT511	0	48	Ahero
AHT580	0	48	Ahero
AHT620	0	48	Ahero
AHT636	0	48	Ahero
AHT645	0	48	Ahero
AHT837	0	48	Ahero
AHT932	0	48	Ahero
AHT1358	0	48	Ahero
OCT.AHT40	0	48	Ahero
OCT.AHT137	0	48	Ahero
AHT707	0	49	Ahero
AHT810	0	49	Ahero
AHT830	0	49	Ahero
OCT.AHT6	0	49	Ahero
MYM19_002	0	50	Mwea
MYM19_013	0	50	Mwea
MYM19_018	0	50	Mwea
MYM19_020	0	50	Mwea
MYM19_023	0	50	Mwea
MYM19_029	0	50	Mwea
MYM19_030	0	50	Mwea
MYM19_048	0	50	Mwea
MYM19_050	0	50	Mwea
MYM19_051	0	50	Mwea
MYM19_069	0	50	Mwea
MYM19_075	0	50	Mwea
MYM19_080	0	50	Mwea
MYM19_085	0	50	Mwea
MYM19_096	0	50	Mwea
MYM19_101	0	50	Mwea
MYM19_107	0	50	Mwea
MYM19_110	0	50	Mwea
MYM19_112	0	50	Mwea
MYM19_118	0	50	Mwea
MYM19_119	0	50	Mwea
MYM19_122	0	50	Mwea
MYM19_124	0	50	Mwea
MYM19_127	0	50	Mwea
MYM19_134	0	50	Mwea
MYM19_136	0	50	Mwea
MYM19_139	0	50	Mwea
MYM19_145	0	50	Mwea
MYM19_151	0	50	Mwea
MYM19_166	0	50	Mwea
MYM19_171	0	50	Mwea
MYM19_172	0	50	Mwea
MYM19_177	0	50	Mwea
MYM19_180	0	50	Mwea
MYM19_252	0	50	Mwea
MYM19_254	0	50	Mwea
MYM19_260	0	50	Mwea
MYM19_269	0	50	Mwea
MYM19_276	0	50	Mwea
MYM19_291	0	50	Mwea
MYM19_292	0	50	Mwea
MYM19_298	0	50	Mwea
MYM19_304	0	50	Mwea
MYM19_305	0	50	Mwea
MYM19_320	0	50	Mwea
MYM19_321	0	50	Mwea
JNMY19_003	0	50	Mwea
JNMY19_004	0	50	Mwea
JNMY19_013	0	50	Mwea
JNMY19_030	0	50	Mwea
JNMY19_039	0	50	Mwea
JNMY19_041	0	50	Mwea
JNMY19_044	0	50	Mwea
JNMY19_048	0	50	Mwea
JNMY19_049	0	50	Mwea
JNMY19_051	0	50	Mwea
JNMY19_054	0	50	Mwea
JNMY19_059	0	50	Mwea
JNMY19_062	0	50	Mwea
JNMY19_067	0	50	Mwea
JNMY19_081	0	50	Mwea
JNMY19_083	0	50	Mwea
JNMY19_096	0	50	Mwea
JNMY19_105	0	50	Mwea
JNMY19_115	0	50	Mwea
JYMW19_001	0	50	Mwea
JYMW19_005	0	50	Mwea
JYMW19_007	0	50	Mwea
JYMW19_024	0	50	Mwea
AHT003	0	50	Ahero
AHT006	0	50	Ahero
AHT016	0	50	Ahero
AHT017	0	50	Ahero
AHT023	0	50	Ahero
AHT026	0	50	Ahero
AHT029	0	50	Ahero
AHT032	0	50	Ahero
AHT037	0	50	Ahero
AHT047	0	50	Ahero
AHT058	0	50	Ahero
AHT060	0	50	Ahero
AHT077	0	50	Ahero
AHT079	0	50	Ahero
AHT086	0	50	Ahero
AHT088	0	50	Ahero
AHT099	0	50	Ahero
AHT101	0	50	Ahero
AHT102	0	50	Ahero
AHT103	0	50	Ahero
AHT106	0	50	Ahero
AHT112	0	50	Ahero
AHT119	0	50	Ahero
AHT123	0	50	Ahero
AHT124	0	50	Ahero
AHT133	0	50	Ahero
AHT134	0	50	Ahero
AHT141	0	50	Ahero
AHT143	0	50	Ahero
AHT147	0	50	Ahero
AHT150	0	50	Ahero
AHT159	0	50	Ahero
AHT170	0	50	Ahero
AHT171	0	50	Ahero
AHT172	0	50	Ahero
AHT173	0	50	Ahero
AHT174	0	50	Ahero
AHT175	0	50	Ahero
AHT176	0	50	Ahero
AHT177	0	50	Ahero
AHT180	0	50	Ahero
AHT181	0	50	Ahero
AHT182	0	50	Ahero
AHT183	0	50	Ahero
AHT184	0	50	Ahero
AHT185	0	50	Ahero
AHT186	0	50	Ahero
AHT190	0	50	Ahero
AHT195	0	50	Ahero
AHT198	0	50	Ahero
AHT200	0	50	Ahero
AHT203	0	50	Ahero
AHT209	0	50	Ahero
AHT211	0	50	Ahero
AHT219	0	50	Ahero
AHT223	0	50	Ahero
AHT229	0	50	Ahero
AHT231	0	50	Ahero
AHT232	0	50	Ahero
AHT234	0	50	Ahero
AHT236	0	50	Ahero
AHT242	0	50	Ahero
AHT245	0	50	Ahero
AHT247	0	50	Ahero
AHT248	0	50	Ahero
AHT250	0	50	Ahero
AHT253	0	50	Ahero
AHT263	0	50	Ahero
AHT265	0	50	Ahero
AHT267	0	50	Ahero
AHT275	0	50	Ahero
AHT277	0	50	Ahero
AHT279	0	50	Ahero
AHT280	0	50	Ahero
AHT291	0	50	Ahero
AHT300	0	50	Ahero
AHT301	0	50	Ahero
AHT312	0	50	Ahero
AHT324	0	50	Ahero
AHT335	0	50	Ahero
AHT340	0	50	Ahero
AHT342	0	50	Ahero
AHT344	0	50	Ahero
AHT353	0	50	Ahero
AHT357	0	50	Ahero
AHT365	0	50	Ahero
AHT366	0	50	Ahero
AHT389	0	50	Ahero
AHT393	0	50	Ahero
AHT397	0	50	Ahero
AHT404	0	50	Ahero
AHT410	0	50	Ahero
AHT421	0	50	Ahero
AHT446	0	50	Ahero
AHT450	0	50	Ahero
AHT454	0	50	Ahero
AHT461	0	50	Ahero
AHT462	0	50	Ahero
AHT473	0	50	Ahero
AHT474	0	50	Ahero
AHT480	0	50	Ahero
AHT491	0	50	Ahero
AHT532	0	50	Ahero
AHT547	0	50	Ahero
AHT551	0	50	Ahero
AHT555	0	50	Ahero
AHT556	0	50	Ahero
AHT557	0	50	Ahero
AHT560	0	50	Ahero
AHT561	0	50	Ahero
AHT563	0	50	Ahero
AHT569	0	50	Ahero
AHT570	0	50	Ahero
AHT574	0	50	Ahero
AHT577	0	50	Ahero
AHT579	0	50	Ahero
AHT582	0	50	Ahero
AHT584	0	50	Ahero
AHT590	0	50	Ahero
AHT591	0	50	Ahero
AHT601	0	50	Ahero
AHT605	0	50	Ahero
AHT607	0	50	Ahero
AHT610	0	50	Ahero
AHT612	0	50	Ahero
AHT615	0	50	Ahero
AHT617	0	50	Ahero
AHT641	0	50	Ahero
AHT656	0	50	Ahero
AHT657	0	50	Ahero
AHT659	0	50	Ahero
AHT664	0	50	Ahero
AHT672	0	50	Ahero
AHT676	0	50	Ahero
AHT677	0	50	Ahero
AHT687	0	50	Ahero
AHT690	0	50	Ahero
AHT699	0	50	Ahero
AHT704	0	50	Ahero
AHT720	0	50	Ahero
AHT735	0	50	Ahero
AHT744	0	50	Ahero
AHT753	0	50	Ahero
AHT754	0	50	Ahero
AHT759	0	50	Ahero
AHT792	0	50	Ahero
AHT805	0	50	Ahero
AHT826	0	50	Ahero
AHT832	0	50	Ahero
AHT838	0	50	Ahero
AHT843	0	50	Ahero
AHT850	0	50	Ahero
AHT864	0	50	Ahero
AHT869	0	50	Ahero
AHT878	0	50	Ahero
AHT890	0	50	Ahero
AHT891	0	50	Ahero
AHT901	0	50	Ahero
AHT903	0	50	Ahero
AHT917	0	50	Ahero
AHT926	0	50	Ahero
AHT941	0	50	Ahero
AHT955	0	50	Ahero
AHT957	0	50	Ahero
AHT959	0	50	Ahero
AHT963	0	50	Ahero
AHT965	0	50	Ahero
AHT969	0	50	Ahero
AHT973	0	50	Ahero
AHT974	0	50	Ahero
AHT992	0	50	Ahero
AHT1028	0	50	Ahero
AHT1054	0	50	Ahero
AHT1070	0	50	Ahero
AHT1077	0	50	Ahero
AHT1078	0	50	Ahero
AHT1085	0	50	Ahero
AHT1093	0	50	Ahero
AHT1096	0	50	Ahero
AHT1099	0	50	Ahero
AHT1101	0	50	Ahero
AHT1107	0	50	Ahero
AHT1109	0	50	Ahero
AHT1110	0	50	Ahero
AHT1113	0	50	Ahero
AHT1114	0	50	Ahero
AHT1116	0	50	Ahero
AHT1117	0	50	Ahero
AHT1118	0	50	Ahero
AHT1120	0	50	Ahero
AHT1122	0	50	Ahero
AHT1125	0	50	Ahero
AHT1127	0	50	Ahero
AHT1128	0	50	Ahero
AHT1131	0	50	Ahero
AHT1138	0	50	Ahero
AHT1139	0	50	Ahero
AHT1142	0	50	Ahero
AHT1143	0	50	Ahero
AHT1144	0	50	Ahero
AHT1150	0	50	Ahero
AHT1154	0	50	Ahero
AHT1157	0	50	Ahero
AHT1158	0	50	Ahero
AHT1162	0	50	Ahero
AHT1165	0	50	Ahero
AHT1173	0	50	Ahero
AHT1181	0	50	Ahero
AHT1193	0	50	Ahero
AHT1196	0	50	Ahero
AHT1200	0	50	Ahero
AHT1204	0	50	Ahero
AHT1212	0	50	Ahero
AHT1215	0	50	Ahero
AHT1218	0	50	Ahero
AHT1220	0	50	Ahero
AHT1234	0	50	Ahero
AHT1235	0	50	Ahero
AHT1236	0	50	Ahero
AHT1238	0	50	Ahero
AHT1240	0	50	Ahero
AHT1243	0	50	Ahero
AHT1250	0	50	Ahero
AHT1260	0	50	Ahero
AHT1262	0	50	Ahero
AHT1265	0	50	Ahero
AHT1274	0	50	Ahero
AHT1278	0	50	Ahero
AHT1279	0	50	Ahero
AHT1284	0	50	Ahero
AHT1289	0	50	Ahero
AHT1297	0	50	Ahero
AHT1298	0	50	Ahero
AHT1306	0	50	Ahero
AHT1314	0	50	Ahero
AHT1315	0	50	Ahero
AHT1317	0	50	Ahero
AHT1331	0	50	Ahero
AHT1343	0	50	Ahero
AHT1347	0	50	Ahero
AHT1362	0	50	Ahero
AHT1391	0	50	Ahero
AHT1399	0	50	Ahero
AHT1402	0	50	Ahero
AHT1407	0	50	Ahero
AHT1414	0	50	Ahero
AHT1418	0	50	Ahero
AHT1421	0	50	Ahero
AHT1430	0	50	Ahero
AHT1435	0	50	Ahero
AHT1436	0	50	Ahero
AHT1439	0	50	Ahero
AHT1441	0	50	Ahero
AHT1442	0	50	Ahero
AHT1451	0	50	Ahero
AHT1457	0	50	Ahero
AHT1460	0	50	Ahero
AHT1461	0	50	Ahero
AHT1468	0	50	Ahero
AHT1469	0	50	Ahero
AHT1475	0	50	Ahero
AHT1477	0	50	Ahero
AHT1484	0	50	Ahero
OCT.AHT10	0	50	Ahero
OCT.AHT12	0	50	Ahero
OCT.AHT143	0	50	Ahero
OCT.AHT144	0	50	Ahero
OCT.AHT149	0	50	Ahero
OCT.AHT152	0	50	Ahero
OCT.AHT158	0	50	Ahero
OCT.AHT163	0	50	Ahero
OCT.AHT168	0	50	Ahero
OCT.AHT173	0	50	Ahero
OCT.AHT176	0	50	Ahero
OCT.AHT183	0	50	Ahero
OCT.AHT184	0	50	Ahero
OCT.AHT185	0	50	Ahero
OCT.AHT186	0	50	Ahero
OCT.AHT187	0	50	Ahero
OCT.AHT189	0	50	Ahero
OCT.AHT192	0	50	Ahero
OCT.AHT193	0	50	Ahero
OCT.AHT194	0	50	Ahero
OCT.AHT202	0	50	Ahero
OCT.AHT207	0	50	Ahero
OCT.AHT208	0	50	Ahero
OCT.AHT210	0	50	Ahero
OCT.AHT218	0	50	Ahero
OCT.AHT225	0	50	Ahero
OCT.AHT227	0	50	Ahero
OCT.AHT230	0	50	Ahero
OCT.AHT234	0	50	Ahero
OCT.AHT237	0	50	Ahero
OCT.AHT238	0	50	Ahero
OCT.AHT242	0	50	Ahero
OCT.AHT249	0	50	Ahero
OCT.AHT252	0	50	Ahero
OCT.AHT254	0	50	Ahero
OCT.AHT268	0	50	Ahero
OCT.AHT269	0	50	Ahero
OCT.AHT273	0	50	Ahero
OCT.AHT278	0	50	Ahero
OCT.AHT282	0	50	Ahero
OCT.AHT290	0	50	Ahero
OCT.AHT293	0	50	Ahero
OCT.AHT296	0	50	Ahero
OCT.AHT298	0	50	Ahero
OCT.AHT303	0	50	Ahero
OCT.AHT305	0	50	Ahero
OCT.AHT308	0	50	Ahero
OCT.AHT311	0	50	Ahero
OCT.AHT313	0	50	Ahero
OCT.AHT316	0	50	Ahero
OCT.AHT321	0	50	Ahero
OCT.AHT323	0	50	Ahero
OCT.AHT324	0	50	Ahero
OCT.AHT327	0	50	Ahero
OCT.AHT340	0	50	Ahero
OCT.AHT343	0	50	Ahero
OCT.AHT344	0	50	Ahero
OCT.AHT347	0	50	Ahero
OCT.AHT348	0	50	Ahero
OCT.AHT353	0	50	Ahero
OCT.AHT354	0	50	Ahero
OCT.AHT356	0	50	Ahero
OCT.AHT369	0	50	Ahero
OCT.AHT370	0	50	Ahero
OCT.AHT378	0	50	Ahero
OCT.AHT414	0	50	Ahero
OCT.AHT417	0	50	Ahero
OCT.AHT423	0	50	Ahero
OCT.AHT425	0	50	Ahero
OCT.AHT428	0	50	Ahero
OCT.AHT432	0	50	Ahero
OCT.AHT439	0	50	Ahero
OCT.AHT440	0	50	Ahero
OCT.AHT448	0	50	Ahero
OCT.AHT450	0	50	Ahero
OCT.AHT455	0	50	Ahero
OCT.AHT457	0	50	Ahero
OCT.AHT458	0	50	Ahero
OCT.AHT461	0	50	Ahero
OCT.AHT465	0	50	Ahero
OCT.AHT469	0	50	Ahero
OCT.AHT474	0	50	Ahero
OCT.AHT478	0	50	Ahero
OCT.AHT479	0	50	Ahero
OCT.AHT480	0	50	Ahero
OCT.AHT483	0	50	Ahero
OCT.AHT485	0	50	Ahero
OCT.AHT494	0	50	Ahero
OCT.AHT499	0	50	Ahero
OCT.AHT503	0	50	Ahero
OCT.AHT508	0	50	Ahero
OCT.AHT517	0	50	Ahero
OCT.AHT536	0	50	Ahero
OCT.AHT556	0	50	Ahero
OCT.AHT561	0	50	Ahero
OCT.AHT573	0	50	Ahero
OCT.AHT578	0	50	Ahero
OCT.AHT580	0	50	Ahero
OCT.AHT586	0	50	Ahero
OCT.AHT601	0	50	Ahero
OCT.AHT624	0	50	Ahero
OCT.AHT635	0	50	Ahero
OCT.AHT644	0	50	Ahero
OCT.AHT645	0	50	Ahero
OCT.AHT648	0	50	Ahero
OCT.AHT649	0	50	Ahero
OCT.AHT652	0	50	Ahero
OCT.AHT668	0	50	Ahero
OCT.AHT670	0	50	Ahero
OCT.AHT676	0	50	Ahero
OCT.AHT679	0	50	Ahero
OCT.AHT682	0	50	Ahero
OCT.AHT691	0	50	Ahero
OCT.AHT694	0	50	Ahero
OCT.AHT699	0	50	Ahero
OCT.AHT713	0	50	Ahero
OCT.AHT716	0	50	Ahero
OCT.AHT723	0	50	Ahero
OCT.AHT726	0	50	Ahero
OCT.AHT734	0	50	Ahero
NOV.AHT15	0	50	Ahero
NOV.AHT22	0	50	Ahero
NOV.AHT23	0	50	Ahero
NOV.AHT24	0	50	Ahero
NOV.AHT26	0	50	Ahero
NOV.AHT27	0	50	Ahero
NOV.AHT30	0	50	Ahero
NOV.AHT32	0	50	Ahero
NOV.AHT33	0	50	Ahero
NOV.AHT34	0	50	Ahero
NOV.AHT37	0	50	Ahero
NOV.AHT49	0	50	Ahero
NOV.AHT50	0	50	Ahero
NOV.AHT54	0	50	Ahero
NOV.AHT65	0	50	Ahero
NOV.AHT69	0	50	Ahero
NOV.AHT70	0	50	Ahero
NOV.AHT90	0	50	Ahero
NOV.AHT93	0	50	Ahero
NOV.AHT94	0	50	Ahero
NOV.AHT97	0	50	Ahero
NOV.AHT104	0	50	Ahero
NOV.AHT110	0	50	Ahero
NOV.AHT112	0	50	Ahero
NOV.AHT113	0	50	Ahero
NOV.AHT118	0	50	Ahero
NOV.AHT121	0	50	Ahero
NOV.AHT131	0	50	Ahero
NOV.AHT133	0	50	Ahero
NOV.AHT136	0	50	Ahero
NOV.AHT140	0	50	Ahero
NOV.AHT146	0	50	Ahero
NOV.AHT153	0	50	Ahero
NOV.AHT154	0	50	Ahero
NOV.AHT155	0	50	Ahero
NOV.AHT160	0	50	Ahero
NOV.AHT168	0	50	Ahero
NOV.AHT182	0	50	Ahero
NOV.AHT185	0	50	Ahero
NOV.AHT186	0	50	Ahero
NOV.AHT189	0	50	Ahero
NOV.AHT194	0	50	Ahero
NOV.AHT195	0	50	Ahero
NOV.AHT197	0	50	Ahero
NOV.AHT200	0	50	Ahero
NOV.AHT201	0	50	Ahero
NOV.AHT207	0	50	Ahero
NOV.AHT211	0	50	Ahero
NOV.AHT213	0	50	Ahero
NOV.AHT214	0	50	Ahero
NOV.AHT216	0	50	Ahero
NOV.AHT217	0	50	Ahero
AHT501	0	51	Ahero
AHT650	0	51	Ahero
OCT.AHT44	0	51	Ahero
JNMY19_129	0	52	Mwea
AHT714	0	52	Ahero
AHT719	0	52	Ahero
AHT841	0	52	Ahero
AHT504	0	53	Ahero
AHT597	0	53	Ahero
AHT845	0	53	Ahero
AHT1112	0	53	Ahero
AHT1126	0	53	Ahero
OCT.AHT25	0	53	Ahero
AHT639	0	54	Ahero
AHT712	0	54	Ahero
AHT857	0	54	Ahero
AHT918	0	54	Ahero
AHT1059	0	54	Ahero
JNMY19_068	0	55	Mwea
JNMY19_099	0	55	Mwea
JYMW19_004	0	55	Mwea
JYMW19_022	0	55	Mwea
AHT020	0	55	Ahero
AHT039	0	55	Ahero
AHT052	0	55	Ahero
AHT057	0	55	Ahero
AHT078	0	55	Ahero
AHT083	0	55	Ahero
AHT196	0	55	Ahero
AHT213	0	55	Ahero
AHT218	0	55	Ahero
AHT331	0	55	Ahero
AHT352	0	55	Ahero
AHT368	0	55	Ahero
AHT381	0	55	Ahero
AHT395	0	55	Ahero
AHT402	0	55	Ahero
AHT415	0	55	Ahero
AHT429	0	55	Ahero
AHT449	0	55	Ahero
AHT463	0	55	Ahero
AHT466	0	55	Ahero
AHT470	0	55	Ahero
AHT477	0	55	Ahero
AHT522	0	55	Ahero
AHT527	0	55	Ahero
AHT550	0	55	Ahero
AHT564	0	55	Ahero
AHT608	0	55	Ahero
AHT614	0	55	Ahero
AHT638	0	55	Ahero
AHT701	0	55	Ahero
AHT706	0	55	Ahero
AHT746	0	55	Ahero
AHT764	0	55	Ahero
AHT884	0	55	Ahero
AHT950	0	55	Ahero
AHT983	0	55	Ahero
AHT997	0	55	Ahero
AHT1055	0	55	Ahero
AHT1081	0	55	Ahero
AHT1132	0	55	Ahero
AHT1141	0	55	Ahero
AHT1170	0	55	Ahero
AHT1190	0	55	Ahero
AHT1201	0	55	Ahero
AHT1203	0	55	Ahero
AHT1225	0	55	Ahero
AHT1227	0	55	Ahero
AHT1229	0	55	Ahero
AHT1233	0	55	Ahero
AHT1239	0	55	Ahero
AHT1318	0	55	Ahero
AHT1338	0	55	Ahero
AHT1366	0	55	Ahero
AHT1368	0	55	Ahero
AHT1389	0	55	Ahero
AHT1437	0	55	Ahero
AHT1443	0	55	Ahero
OCT.AHT29	0	55	Ahero
OCT.AHT145	0	55	Ahero
OCT.AHT160	0	55	Ahero
OCT.AHT164	0	55	Ahero
OCT.AHT171	0	55	Ahero
OCT.AHT190	0	55	Ahero
OCT.AHT191	0	55	Ahero
OCT.AHT206	0	55	Ahero
OCT.AHT217	0	55	Ahero
OCT.AHT224	0	55	Ahero
OCT.AHT229	0	55	Ahero
OCT.AHT232	0	55	Ahero
OCT.AHT236	0	55	Ahero
OCT.AHT241	0	55	Ahero
OCT.AHT275	0	55	Ahero
OCT.AHT280	0	55	Ahero
OCT.AHT285	0	55	Ahero
OCT.AHT299	0	55	Ahero
OCT.AHT307	0	55	Ahero
OCT.AHT341	0	55	Ahero
OCT.AHT342	0	55	Ahero
OCT.AHT351	0	55	Ahero
OCT.AHT355	0	55	Ahero
OCT.AHT368	0	55	Ahero
OCT.AHT379	0	55	Ahero
OCT.AHT381	0	55	Ahero
OCT.AHT424	0	55	Ahero
OCT.AHT430	0	55	Ahero
OCT.AHT438	0	55	Ahero
OCT.AHT445	0	55	Ahero
OCT.AHT449	0	55	Ahero
OCT.AHT456	0	55	Ahero
OCT.AHT463	0	55	Ahero
OCT.AHT468	0	55	Ahero
OCT.AHT484	0	55	Ahero
OCT.AHT486	0	55	Ahero
OCT.AHT492	0	55	Ahero
OCT.AHT495	0	55	Ahero
OCT.AHT498	0	55	Ahero
OCT.AHT500	0	55	Ahero
OCT.AHT532	0	55	Ahero
OCT.AHT543	0	55	Ahero
OCT.AHT554	0	55	Ahero
OCT.AHT567	0	55	Ahero
OCT.AHT592	0	55	Ahero
OCT.AHT602	0	55	Ahero
OCT.AHT720	0	55	Ahero
OCT.AHT736	0	55	Ahero
OCT.AHT747	0	55	Ahero
NOV.AHT31	0	55	Ahero
NOV.AHT41	0	55	Ahero
NOV.AHT56	0	55	Ahero
NOV.AHT72	0	55	Ahero
NOV.AHT74	0	55	Ahero
NOV.AHT107	0	55	Ahero
NOV.AHT119	0	55	Ahero
NOV.AHT123	0	55	Ahero
NOV.AHT137	0	55	Ahero
NOV.AHT177	0	55	Ahero
NOV.AHT191	0	55	Ahero
NOV.AHT193	0	55	Ahero
JNMY19_071	0	56	Mwea
JNMY19_077	0	56	Mwea
AHT708	0	56	Ahero
AHT923	0	56	Ahero
AHT1322	0	56	Ahero
OCT.AHT114	0	56	Ahero
OCT.AHT139	0	56	Ahero
AHT347	0	57	Ahero
AHT490	0	57	Ahero
OCT.AHT30	0	57	Ahero
OCT.AHT84	0	57	Ahero
AHT379	0	58	Ahero
AHT427	0	58	Ahero
AHT476	0	58	Ahero
AHT831	0	58	Ahero
AHT846	0	58	Ahero
OCT.AHT130	0	58	Ahero
NOV.AHT223	0	58	Ahero
AHT603	0	59	Ahero
AHT621	0	59	Ahero
AHT858	0	59	Ahero
OCT.AHT19	0	59	Ahero
OCT.AHT47	0	59	Ahero
OCT.AHT452	0	59	Ahero
MYM19_113	0	60	Mwea
MYM19_116	0	60	Mwea
MYM19_120	0	60	Mwea
MYM19_159	0	60	Mwea
MYM19_167	0	60	Mwea
MYM19_307	0	60	Mwea
JNMY19_029	0	60	Mwea
JNMY19_107	0	60	Mwea
JYMW19_002	0	60	Mwea
AHT012	0	60	Ahero
AHT015	0	60	Ahero
AHT027	0	60	Ahero
AHT070	0	60	Ahero
AHT081	0	60	Ahero
[truncated: 856 more rows]

## Sheet: Fig5BC
	Experiment 1
	Microsporidia MB			Control
Day	Number pupated		Day	Number pupated
Day 1	0		Day 1	0
Day 2	0		Day 2	0
Day 3	0		Day 3	0
Day 4	0		Day 4	0
Day 5	0		Day 5	0
Day 6	2		Day 6	0
Day 7	35		Day 7	14
Day 8	19		Day 8	43
Day 9	34		Day 9	64
Day 10	18		Day 10	28
Day 11	2		Day 11	31
Day 12	2		Day 12	17
Day 13	0		Day 13	0
Day 14	0		Day 14	0
Total	112		Total	197
	Experiment 2
	Microsporidia MB			Control
	Number pupated			Number pupated
Day 1	0		Day 1	0
Day 2	0		Day 2	0
Day 3	0		Day 3	0
Day 4	0		Day 4	0
Day 5	0		Day 5	0
Day 6	0		Day 6	0
Day 7	0		Day 7	0
Day 8	9		Day 8	0
Day 9	10		Day 9	0
Day 10	11		Day 10	0
Day 11	9		Day 11	9
Day 12	19		Day 12	14
Day 13	16		Day 13	5
Day 14	15		Day 14	10
Day 15	11		Day 15	6
Day 16	10		Day 16	6
Total	110		Total	50
	Experiment 3
	Microsporidia MB			Control
	Number pupated			Number pupated
Day 1	0		Day 1	0
Day 2	0		Day 2	0
Day 3	0		Day 3	0
Day 4	0		Day 4	0
Day 5	0		Day 5	0
Day 6	0		Day 6	0
Day 7	0		Day 7	0
Day 8	15		Day 8	0
Day 9	11		Day 9	0
Day 10	17		Day 10	12
Day 11	8		Day 11	7
Day 12	15		Day 12	30
Day 13	25		Day 13	60
Day 14	8		Day 14	12
Total	99		Total	121

## Sheet: Fig5D
treat	stage	time	status	censor																treat	stage	time	status	censor													treat	stage	time	status	censor
infected	adult	2	0	1															1	infected	adult	1	0	1												1	infected	adult	1	0	1
infected	adult	2	0	1															2	infected	adult	1	0	1												2	infected	adult	1	0	1
infected	adult	2	0	1					Statistics										3	infected	adult	1	0	1			Statistics									3	infected	adult	1	0	1				Statistics
infected	adult	2	0	1					treat=infected										4	infected	adult	1	0	1			treat=infected									4	infected	adult	1	0	1				treat=infected
non-infected	adult	2	0	1					time n.risk n.event survival std.err lower 95% CI upper 95% CI										5	infected	adult	1	0	1			time n.risk n.event survival std.err lower 95% CI upper 95% CI									5	infected	adult	1	0	1				time n.risk n.event survival std.err lower 95% CI upper 95% CI
non-infected	adult	2	0	1					2 57 4 0.930 0.0338 0.8658 0.999										6	infected	adult	1	0	1			1 703 11 0.984 0.00468 0.975 0.994									6	infected	adult	1	0	1				1 312 11 0.965 0.0104 0.944 0.985
non-infected	adult	2	0	1					3 53 8 0.789 0.0540 0.6904 0.903										7	infected	adult	1	0	1			2 692 26 0.947 0.00842 0.931 0.964									7	infected	adult	1	0	1				3 301 36 0.849 0.0203 0.811 0.890
non-infected	adult	2	0	1					4 45 10 0.614 0.0645 0.4998 0.754										8	infected	adult	1	0	1			3 666 37 0.895 0.01157 0.872 0.918									8	infected	adult	1	0	1				4 265 54 0.676 0.0265 0.626 0.730
infected	adult	3	0	1					6 35 7 0.491 0.0662 0.3772 0.640										9	infected	adult	1	0	1			4 629 54 0.818 0.01455 0.790 0.847									9	infected	adult	1	0	1				5 211 54 0.503 0.0283 0.451 0.562
infected	adult	3	0	1					8 28 12 0.281 0.0595 0.1853 0.425										10	infected	adult	1	0	1			5 575 54 0.741 0.01652 0.709 0.774									10	infected	adult	1	0	1				6 157 58 0.317 0.0263 0.270 0.373
infected	adult	3	0	1					10 16 7 0.158 0.0483 0.0867 0.288										11	infected	adult	1	0	1			6 521 49 0.671 0.01772 0.638 0.707									11	infected	adult	1	0	1				7 99 49 0.160 0.0208 0.124 0.207
infected	adult	3	0	1					12 9 9 0.000 NaN NA NA										12	infected	adult	2	0	1			7 472 49 0.602 0.01846 0.567 0.639									12	non-infected	adult	2	0	1				8 50 50 0.000 NaN NA NA
infected	adult	3	0	1															13	infected	adult	2	0	1			8 423 50 0.531 0.01882 0.495 0.569									13	non-infected	adult	2	0	1
infected	adult	3	0	1					treat=non-infected										14	infected	adult	2	0	1			9 373 50 0.459 0.01880 0.424 0.498									14	non-infected	adult	2	0	1				treat=non-infected
infected	adult	3	0	1					time n.risk n.event survival std.err lower 95% CI upper 95% CI										15	infected	adult	2	0	1			10 323 47 0.393 0.01842 0.358 0.430									15	non-infected	adult	2	0	1				time n.risk n.event survival std.err lower 95% CI upper 95% CI
infected	adult	3	0	1					2 48 4 0.917 0.0399 0.842 0.998										16	infected	adult	2	0	1			11 276 47 0.326 0.01768 0.293 0.362									16	non-infected	adult	2	0	1				2 347 50 0.856 0.0189 0.820 0.894
non-infected	adult	3	0	1					3 44 8 0.750 0.0625 0.637 0.883										17	infected	adult	2	0	1			12 229 47 0.259 0.01652 0.228 0.293									17	non-infected	adult	2	0	1				3 297 51 0.709 0.0244 0.663 0.758
non-infected	adult	3	0	1					4 36 10 0.542 0.0719 0.418 0.703										18	infected	adult	2	0	1			13 182 47 0.192 0.01486 0.165 0.223									18	non-infected	adult	2	0	1				4 246 48 0.571 0.0266 0.521 0.625
non-infected	adult	3	0	1					6 26 5 0.438 0.0716 0.317 0.603										19	infected	adult	2	0	1			14 135 47 0.125 0.01248 0.103 0.152									19	non-infected	adult	2	0	1				5 198 53 0.418 0.0265 0.369 0.473
non-infected	adult	3	0	1					8 21 5 0.333 0.0680 0.223 0.497										20	infected	adult	2	0	1			15 88 88 0.000 NaN NA NA									20	non-infected	adult	2	0	1				6 145 45 0.288 0.0243 0.244 0.340
non-infected	adult	3	0	1					10 16 6 0.208 0.0586 0.120 0.362										21	infected	adult	2	0	1												21	non-infected	adult	2	0	1				7 100 45 0.159 0.0196 0.124 0.202
non-infected	adult	3	0	1					12 10 10 0.000 NaN NA NA										22	infected	adult	2	0	1			treat=non-infected									22	non-infected	adult	2	0	1				8 55 55 0.000 NaN NA NA
non-infected	adult	3	0	1															23	infected	adult	2	0	1			time n.risk n.event survival std.err lower 95% CI upper 95% CI									23	non-infected	adult	2	0	1
non-infected	adult	3	0	1															24	infected	adult	2	0	1			2 713 50 0.930 0.00956 0.911 0.949									24	non-infected	adult	2	0	1				Pairwise comparisons using Log-Rank test
infected	adult	4	0	1					Pairwise comparisons using Log-Rank test										25	infected	adult	2	0	1			3 663 52 0.857 0.01311 0.832 0.883									25	non-infected	adult	2	0	1
infected	adult	4	0	1															26	infected	adult	2	0	1			4 611 48 0.790 0.01526 0.760 0.820									26	non-infected	adult	2	0	1				data: daisy and treat
infected	adult	4	0	1					data: daisy and treat										27	infected	adult	2	0	1			5 563 46 0.725 0.01672 0.693 0.759									27	non-infected	adult	2	0	1
infected	adult	4	0	1															28	infected	adult	2	0	1			6 517 45 0.662 0.01772 0.628 0.698									28	non-infected	adult	2	0	1				infected
infected	adult	4	0	1					infected										29	infected	adult	2	0	1			7 472 45 0.599 0.01836 0.564 0.636									29	non-infected	adult	2	0	1				non-infected p = 0.066
infected	adult	4	0	1					non-infected p = 0.86										30	infected	adult	2	0	1			8 427 48 0.532 0.01869 0.496 0.569									30	non-infected	adult	2	0	1
infected	adult	4	0	1															31	infected	adult	2	0	1			9 379 48 0.464 0.01868 0.429 0.502									31	non-infected	adult	2	0	1				P value adjustment method: BH
infected	adult	4	0	1					P value adjustment method: BH - Benjamini & Hochberg (1995) ("BH" or its alias "fdr")										32	infected	adult	2	0	1			10 331 48 0.397 0.01832 0.363 0.435									32	non-infected	adult	2	0	1
infected	adult	4	0	1															33	infected	adult	2	0	1			11 283 48 0.330 0.01760 0.297 0.366									33	non-infected	adult	2	0	1
infected	adult	4	0	1					The adjustment methods include the Bonferroni correction ("bonferroni") in which the p-values are multiplied by the number of comparisons										34	infected	adult	2	0	1			12 235 48 0.262 0.01647 0.232 0.297									34	non-infected	adult	2	0	1				P value adjustment method: BH - Benjamini & Hochberg (1995) ("BH" or its alias "fdr")
non-infected	adult	4	0	1															35	infected	adult	2	0	1			13 187 48 0.195 0.01484 0.168 0.226									35	non-infected	adult	2	0	1
non-infected	adult	4	0	1															36	infected	adult	2	0	1			14 139 48 0.128 0.01250 0.105 0.155									36	non-infected	adult	2	0	1				The adjustment methods include the Bonferroni correction ("bonferroni") in which the p-values are multiplied by the number of comparisons
non-infected	adult	4	0	1															37	infected	adult	2	0	1			15 91 91 0.000 NaN NA NA									37	non-infected	adult	2	0	1
non-infected	adult	4	0	1															38	non-infected	adult	2	0	1												38	non-infected	adult	2	0	1
non-infected	adult	4	0	1															39	non-infected	adult	2	0	1												39	non-infected	adult	2	0	1
non-infected	adult	4	0	1															40	non-infected	adult	2	0	1			Pairwise comparisons using Log-Rank test									40	non-infected	adult	2	0	1
non-infected	adult	4	0	1															41	non-infected	adult	2	0	1												41	non-infected	adult	2	0	1
non-infected	adult	4	0	1															42	non-infected	adult	2	0	1			data: daisy and treat									42	non-infected	adult	2	0	1
non-infected	adult	4	0	1															43	non-infected	adult	2	0	1												43	non-infected	adult	2	0	1
non-infected	adult	4	0	1															44	non-infected	adult	2	0	1			infected									44	non-infected	adult	2	0	1
infected	adult	6	0	1															45	non-infected	adult	2	0	1			non-infected p = 0.97									45	non-infected	adult	2	0	1
infected	adult	6	0	1															46	non-infected	adult	2	0	1												46	non-infected	adult	2	0	1
infected	adult	6	0	1															47	non-infected	adult	2	0	1			P value adjustment method: BH - Benjamini & Hochberg (1995) ("BH" or its alias "fdr")									47	non-infected	adult	2	0	1
infected	adult	6	0	1															48	non-infected	adult	2	0	1												48	non-infected	adult	2	0	1
infected	adult	6	0	1															49	non-infected	adult	2	0	1			The adjustment methods include the Bonferroni correction ("bonferroni") in which the p-values are multiplied by the number of comparisons									49	non-infected	adult	2	0	1
infected	adult	6	0	1															50	non-infected	adult	2	0	1												50	non-infected	adult	2	0	1
infected	adult	6	0	1															51	non-infected	adult	2	0	1												51	non-infected	adult	2	0	1
non-infected	adult	6	0	1															52	non-infected	adult	2	0	1												52	non-infected	adult	2	0	1
non-infected	adult	6	0	1															53	non-infected	adult	2	0	1												53	non-infected	adult	2	0	1
non-infected	adult	6	0	1															54	non-infected	adult	2	0	1												54	non-infected	adult	2	0	1
non-infected	adult	6	0	1															55	non-infected	adult	2	0	1												55	non-infected	adult	2	0	1
non-infected	adult	6	0	1															56	non-infected	adult	2	0	1												56	non-infected	adult	2	0	1
infected	adult	8	0	1															57	non-infected	adult	2	0	1												57	non-infected	adult	2	0	1
infected	adult	8	0	1															58	non-infected	adult	2	0	1												58	non-infected	adult	2	0	1
infected	adult	8	0	1															59	non-infected	adult	2	0	1												59	non-infected	adult	2	0	1
infected	adult	8	0	1															60	non-infected	adult	2	0	1												60	non-infected	adult	2	0	1
infected	adult	8	0	1															61	non-infected	adult	2	0	1												61	non-infected	adult	2	0	1
infected	adult	8	0	1															62	non-infected	adult	2	0	1												62	infected	adult	3	0	1
infected	adult	8	0	1															63	non-infected	adult	2	0	1												63	infected	adult	3	0	1
infected	adult	8	0	1															64	non-infected	adult	2	0	1												64	infected	adult	3	0	1
infected	adult	8	0	1															65	non-infected	adult	2	0	1												65	infected	adult	3	0	1
infected	adult	8	0	1															66	non-infected	adult	2	0	1												66	infected	adult	3	0	1
infected	adult	8	0	1															67	non-infected	adult	2	0	1												67	infected	adult	3	0	1
infected	adult	8	0	1															68	non-infected	adult	2	0	1												68	infected	adult	3	0	1
non-infected	adult	8	0	1															69	non-infected	adult	2	0	1												69	infected	adult	3	0	1
non-infected	adult	8	0	1															70	non-infected	adult	2	0	1												70	infected	adult	3	0	1
non-infected	adult	8	0	1															71	non-infected	adult	2	0	1												71	infected	adult	3	0	1
non-infected	adult	8	0	1															72	non-infected	adult	2	0	1												72	infected	adult	3	0	1
non-infected	adult	8	0	1															73	non-infected	adult	2	0	1												73	infected	adult	3	0	1
infected	adult	10	0	1															74	non-infected	adult	2	0	1												74	infected	adult	3	0	1
infected	adult	10	0	1															75	non-infected	adult	2	0	1												75	infected	adult	3	0	1
infected	adult	10	0	1															76	non-infected	adult	2	0	1												76	infected	adult	3	0	1
infected	adult	10	0	1															77	non-infected	adult	2	0	1												77	infected	adult	3	0	1
infected	adult	10	0	1															78	non-infected	adult	2	0	1												78	infected	adult	3	0	1
infected	adult	10	0	1															79	non-infected	adult	2	0	1												79	infected	adult	3	0	1
infected	adult	10	0	1															80	non-infected	adult	2	0	1												80	infected	adult	3	0	1
non-infected	adult	10	0	1															81	non-infected	adult	2	0	1												81	infected	adult	3	0	1
non-infected	adult	10	0	1															82	non-infected	adult	2	0	1												82	infected	adult	3	0	1
non-infected	adult	10	0	1															83	non-infected	adult	2	0	1												83	infected	adult	3	0	1
non-infected	adult	10	0	1															84	non-infected	adult	2	0	1												84	infected	adult	3	0	1
non-infected	adult	10	0	1															85	non-infected	adult	2	0	1												85	infected	adult	3	0	1
non-infected	adult	10	0	1															86	non-infected	adult	2	0	1												86	infected	adult	3	0	1
infected	adult	12	0	1															87	non-infected	adult	2	0	1												87	infected	adult	3	0	1
infected	adult	12	0	1															88	infected	adult	3	0	1												88	infected	adult	3	0	1
infected	adult	12	0	1															89	infected	adult	3	0	1												89	infected	adult	3	0	1
infected	adult	12	0	1															90	infected	adult	3	0	1												90	infected	adult	3	0	1
infected	adult	12	0	1															91	infected	adult	3	0	1												91	infected	adult	3	0	1
infected	adult	12	0	1															92	infected	adult	3	0	1												92	infected	adult	3	0	1
infected	adult	12	0	1															93	infected	adult	3	0	1												93	infected	adult	3	0	1
infected	adult	12	0	1															94	infected	adult	3	0	1												94	infected	adult	3	0	1
infected	adult	12	0	1															95	infected	adult	3	0	1												95	infected	adult	3	0	1
non-infected	adult	12	0	1															96	infected	adult	3	0	1												96	infected	adult	3	0	1
non-infected	adult	12	0	1															97	infected	adult	3	0	1												97	infected	adult	3	0	1
non-infected	adult	12	0	1															98	infected	adult	3	0	1												98	non-infected	adult	3	0	1
non-infected	adult	12	0	1															99	infected	adult	3	0	1												99	non-infected	adult	3	0	1
non-infected	adult	12	0	1															100	infected	adult	3	0	1												100	non-infected	adult	3	0	1
non-infected	adult	12	0	1															101	infected	adult	3	0	1												101	non-infected	adult	3	0	1
non-infected	adult	12	0	1															102	infected	adult	3	0	1												102	non-infected	adult	3	0	1
non-infected	adult	12	0	1															103	infected	adult	3	0	1												103	non-infected	adult	3	0	1
non-infected	adult	12	0	1															104	infected	adult	3	0	1												104	non-infected	adult	3	0	1
non-infected	adult	12	0	1															105	infected	adult	3	0	1												105	non-infected	adult	3	0	1
																			106	infected	adult	3	0	1												106	non-infected	adult	3	0	1
																			107	infected	adult	3	0	1												107	non-infected	adult	3	0	1
																			108	infected	adult	3	0	1												108	non-infected	adult	3	0	1
																			109	infected	adult	3	0	1												109	non-infected	adult	3	0	1
																			110	infected	adult	3	0	1												110	non-infected	adult	3	0	1
																			111	infected	adult	3	0	1												111	non-infected	adult	3	0	1
																			112	infected	adult	3	0	1												112	non-infected	adult	3	0	1
																			113	infected	adult	3	0	1												113	non-infected	adult	3	0	1
																			114	infected	adult	3	0	1												114	non-infected	adult	3	0	1
																			115	infected	adult	3	0	1												115	non-infected	adult	3	0	1
																			116	infected	adult	3	0	1												116	non-infected	adult	3	0	1
																			117	infected	adult	3	0	1												117	non-infected	adult	3	0	1
																			118	infected	adult	3	0	1												118	non-infected	adult	3	0	1
																			119	infected	adult	3	0	1												119	non-infected	adult	3	0	1
																			120	infected	adult	3	0	1												120	non-infected	adult	3	0	1
																			121	infected	adult	3	0	1												121	non-infected	adult	3	0	1
																			122	infected	adult	3	0	1												122	non-infected	adult	3	0	1
																			123	infected	adult	3	0	1												123	non-infected	adult	3	0	1
																			124	infected	adult	3	0	1												124	non-infected	adult	3	0	1
																			125	non-infected	adult	3	0	1												125	non-infected	adult	3	0	1
																			126	non-infected	adult	3	0	1												126	non-infected	adult	3	0	1
																			127	non-infected	adult	3	0	1												127	non-infected	adult	3	0	1
																			128	non-infected	adult	3	0	1												128	non-infected	adult	3	0	1
																			129	non-infected	adult	3	0	1												129	non-infected	adult	3	0	1
																			130	non-infected	adult	3	0	1												130	non-infected	adult	3	0	1
																			131	non-infected	adult	3	0	1												131	non-infected	adult	3	0	1
																			132	non-infected	adult	3	0	1												132	non-infected	adult	3	0	1
																			133	non-infected	adult	3	0	1												133	non-infected	adult	3	0	1
																			134	non-infected	adult	3	0	1												134	non-infected	adult	3	0	1
																			135	non-infected	adult	3	0	1												135	non-infected	adult	3	0	1
																			136	non-infected	adult	3	0	1												136	non-infected	adult	3	0	1
																			137	non-infected	adult	3	0	1												137	non-infected	adult	3	0	1
																			138	non-infected	adult	3	0	1												138	non-infected	adult	3	0	1
																			139	non-infected	adult	3	0	1												139	non-infected	adult	3	0	1
																			140	non-infected	adult	3	0	1												140	non-infected	adult	3	0	1
																			141	non-infected	adult	3	0	1												141	non-infected	adult	3	0	1
																			142	non-infected	adult	3	0	1												142	non-infected	adult	3	0	1
																			143	non-infected	adult	3	0	1												143	non-infected	adult	3	0	1
																			144	non-infected	adult	3	0	1												144	non-infected	adult	3	0	1
																			145	non-infected	adult	3	0	1												145	non-infected	adult	3	0	1
																			146	non-infected	adult	3	0	1												146	non-infected	adult	3	0	1
																			147	non-infected	adult	3	0	1												147	non-infected	adult	3	0	1
																			148	non-infected	adult	3	0	1												148	non-infected	adult	3	0	1
																			149	non-infected	adult	3	0	1												149	infected	adult	4	0	1
																			150	non-infected	adult	3	0	1												150	infected	adult	4	0	1
																			151	non-infected	adult	3	0	1												151	infected	adult	4	0	1
																			152	non-infected	adult	3	0	1												152	infected	adult	4	0	1
																			153	non-infected	adult	3	0	1												153	infected	adult	4	0	1
																			154	non-infected	adult	3	0	1												154	infected	adult	4	0	1
																			155	non-infected	adult	3	0	1												155	infected	adult	4	0	1
																			156	non-infected	adult	3	0	1												156	infected	adult	4	0	1
																			157	non-infected	adult	3	0	1												157	infected	adult	4	0	1
																			158	non-infected	adult	3	0	1												158	infected	adult	4	0	1
																			159	non-infected	adult	3	0	1												159	infected	adult	4	0	1
																			160	non-infected	adult	3	0	1												160	infected	adult	4	0	1
																			161	non-infected	adult	3	0	1												161	infected	adult	4	0	1
																			162	non-infected	adult	3	0	1												162	infected	adult	4	0	1
																			163	non-infected	adult	3	0	1												163	infected	adult	4	0	1
																			164	non-infected	adult	3	0	1												164	infected	adult	4	0	1
																			165	non-infected	adult	3	0	1												165	infected	adult	4	0	1
																			166	non-infected	adult	3	0	1												166	infected	adult	4	0	1
																			167	non-infected	adult	3	0	1												167	infected	adult	4	0	1
																			168	non-infected	adult	3	0	1												168	infected	adult	4	0	1
																			169	non-infected	adult	3	0	1												169	infected	adult	4	0	1
																			170	non-infected	adult	3	0	1												170	infected	adult	4	0	1
																			171	non-infected	adult	3	0	1												171	infected	adult	4	0	1
																			172	non-infected	adult	3	0	1												172	infected	adult	4	0	1
																			173	non-infected	adult	3	0	1												173	infected	adult	4	0	1
																			174	non-infected	adult	3	0	1												174	infected	adult	4	0	1
																			175	non-infected	adult	3	0	1												175	infected	adult	4	0	1
																			176	non-infected	adult	3	0	1												176	infected	adult	4	0	1
																			177	infected	adult	4	0	1												177	infected	adult	4	0	1
																			178	infected	adult	4	0	1												178	infected	adult	4	0	1
																			179	infected	adult	4	0	1												179	infected	adult	4	0	1
																			180	infected	adult	4	0	1												180	infected	adult	4	0	1
																			181	infected	adult	4	0	1												181	infected	adult	4	0	1
																			182	infected	adult	4	0	1												182	infected	adult	4	0	1
																			183	infected	adult	4	0	1												183	infected	adult	4	0	1
																			184	infected	adult	4	0	1												184	infected	adult	4	0	1
																			185	infected	adult	4	0	1												185	infected	adult	4	0	1
																			186	infected	adult	4	0	1												186	infected	adult	4	0	1
																			187	infected	adult	4	0	1												187	infected	adult	4	0	1
																			188	infected	adult	4	0	1												188	infected	adult	4	0	1
																			189	infected	adult	4	0	1												189	infected	adult	4	0	1
																			190	infected	adult	4	0	1												190	infected	adult	4	0	1
																			191	infected	adult	4	0	1												191	infected	adult	4	0	1
																			192	infected	adult	4	0	1												192	infected	adult	4	0	1
																			193	infected	adult	4	0	1												193	infected	adult	4	0	1
																			194	infected	adult	4	0	1												194	infected	adult	4	0	1
																			195	infected	adult	4	0	1												195	infected	adult	4	0	1
																			196	infected	adult	4	0	1												196	infected	adult	4	0	1
																			197	infected	adult	4	0	1												197	infected	adult	4	0	1
																			198	infected	adult	4	0	1												198	infected	adult	4	0	1
																			199	infected	adult	4	0	1												199	infected	adult	4	0	1
																			200	infected	adult	4	0	1												200	infected	adult	4	0	1
																			201	infected	adult	4	0	1												201	infected	adult	4	0	1
																			202	infected	adult	4	0	1												202	infected	adult	4	0	1
																			203	infected	adult	4	0	1												203	non-infected	adult	4	0	1
																			204	infected	adult	4	0	1												204	non-infected	adult	4	0	1
																			205	infected	adult	4	0	1												205	non-infected	adult	4	0	1
																			206	infected	adult	4	0	1												206	non-infected	adult	4	0	1
																			207	infected	adult	4	0	1												207	non-infected	adult	4	0	1
																			208	infected	adult	4	0	1												208	non-infected	adult	4	0	1
																			209	infected	adult	4	0	1												209	non-infected	adult	4	0	1
																			210	infected	adult	4	0	1												210	non-infected	adult	4	0	1
																			211	infected	adult	4	0	1												211	non-infected	adult	4	0	1
																			212	infected	adult	4	0	1												212	non-infected	adult	4	0	1
																			213	infected	adult	4	0	1												213	non-infected	adult	4	0	1
																			214	infected	adult	4	0	1												214	non-infected	adult	4	0	1
																			215	infected	adult	4	0	1												215	non-infected	adult	4	0	1
																			216	infected	adult	4	0	1												216	non-infected	adult	4	0	1
																			217	infected	adult	4	0	1												217	non-infected	adult	4	0	1
																			218	infected	adult	4	0	1												218	non-infected	adult	4	0	1
																			219	infected	adult	4	0	1												219	non-infected	adult	4	0	1
																			220	infected	adult	4	0	1												220	non-infected	adult	4	0	1
																			221	infected	adult	4	0	1												221	non-infected	adult	4	0	1
																			222	infected	adult	4	0	1												222	non-infected	adult	4	0	1
																			223	infected	adult	4	0	1												223	non-infected	adult	4	0	1
																			224	infected	adult	4	0	1												224	non-infected	adult	4	0	1
																			225	infected	adult	4	0	1												225	non-infected	adult	4	0	1
																			226	infected	adult	4	0	1												226	non-infected	adult	4	0	1
																			227	infected	adult	4	0	1												227	non-infected	adult	4	0	1
																			228	infected	adult	4	0	1												228	non-infected	adult	4	0	1
																			229	infected	adult	4	0	1												229	non-infected	adult	4	0	1
																			230	infected	adult	4	0	1												230	non-infected	adult	4	0	1
																			231	non-infected	adult	4	0	1												231	non-infected	adult	4	0	1
																			232	non-infected	adult	4	0	1												232	non-infected	adult	4	0	1
																			233	non-infected	adult	4	0	1												233	non-infected	adult	4	0	1
																			234	non-infected	adult	4	0	1												234	non-infected	adult	4	0	1
																			235	non-infected	adult	4	0	1												235	non-infected	adult	4	0	1
																			236	non-infected	adult	4	0	1												236	non-infected	adult	4	0	1
																			237	non-infected	adult	4	0	1												237	non-infected	adult	4	0	1
																			238	non-infected	adult	4	0	1												238	non-infected	adult	4	0	1
																			239	non-infected	adult	4	0	1												239	non-infected	adult	4	0	1
																			240	non-infected	adult	4	0	1												240	non-infected	adult	4	0	1
																			241	non-infected	adult	4	0	1												241	non-infected	adult	4	0	1
																			242	non-infected	adult	4	0	1												242	non-infected	adult	4	0	1
																			243	non-infected	adult	4	0	1												243	non-infected	adult	4	0	1
																			244	non-infected	adult	4	0	1												244	non-infected	adult	4	0	1
																			245	non-infected	adult	4	0	1												245	non-infected	adult	4	0	1
																			246	non-infected	adult	4	0	1												246	non-infected	adult	4	0	1
																			247	non-infected	adult	4	0	1												247	non-infected	adult	4	0	1
																			248	non-infected	adult	4	0	1												248	non-infected	adult	4	0	1
																			249	non-infected	adult	4	0	1												249	non-infected	adult	4	0	1
																			250	non-infected	adult	4	0	1												250	non-infected	adult	4	0	1
																			251	non-infected	adult	4	0	1												251	infected	adult	5	0	1
																			252	non-infected	adult	4	0	1												252	infected	adult	5	0	1
																			253	non-infected	adult	4	0	1												253	infected	adult	5	0	1
																			254	non-infected	adult	4	0	1												254	infected	adult	5	0	1
																			255	non-infected	adult	4	0	1												255	infected	adult	5	0	1
																			256	non-infected	adult	4	0	1												256	infected	adult	5	0	1
																			257	non-infected	adult	4	0	1												257	infected	adult	5	0	1
																			258	non-infected	adult	4	0	1												258	infected	adult	5	0	1
																			259	non-infected	adult	4	0	1												259	infected	adult	5	0	1
																			260	non-infected	adult	4	0	1												260	infected	adult	5	0	1
																			261	non-infected	adult	4	0	1												261	infected	adult	5	0	1
																			262	non-infected	adult	4	0	1												262	infected	adult	5	0	1
																			263	non-infected	adult	4	0	1												263	infected	adult	5	0	1
																			264	non-infected	adult	4	0	1												264	infected	adult	5	0	1
																			265	non-infected	adult	4	0	1												265	infected	adult	5	0	1
																			266	non-infected	adult	4	0	1												266	infected	adult	5	0	1
																			267	non-infected	adult	4	0	1												267	infected	adult	5	0	1
																			268	non-infected	adult	4	0	1												268	infected	adult	5	0	1
																			269	non-infected	adult	4	0	1												269	infected	adult	5	0	1
																			270	non-infected	adult	4	0	1												270	infected	adult	5	0	1
																			271	non-infected	adult	4	0	1												271	infected	adult	5	0	1
																			272	non-infected	adult	4	0	1												272	infected	adult	5	0	1
																			273	non-infected	adult	4	0	1												273	infected	adult	5	0	1
																			274	non-infected	adult	4	0	1												274	infected	adult	5	0	1
																			275	non-infected	adult	4	0	1												275	infected	adult	5	0	1
																			276	non-infected	adult	4	0	1												276	infected	adult	5	0	1
																			277	non-infected	adult	4	0	1												277	infected	adult	5	0	1
																			278	non-infected	adult	4	0	1												278	infected	adult	5	0	1
																			279	infected	adult	5	0	1												279	infected	adult	5	0	1
																			280	infected	adult	5	0	1												280	infected	adult	5	0	1
																			281	infected	adult	5	0	1												281	infected	adult	5	0	1
																			282	infected	adult	5	0	1												282	infected	adult	5	0	1
																			283	infected	adult	5	0	1												283	infected	adult	5	0	1
																			284	infected	adult	5	0	1												284	infected	adult	5	0	1
																			285	infected	adult	5	0	1												285	infected	adult	5	0	1
																			286	infected	adult	5	0	1												286	infected	adult	5	0	1
																			287	infected	adult	5	0	1												287	infected	adult	5	0	1
																			288	infected	adult	5	0	1												288	infected	adult	5	0	1
																			289	infected	adult	5	0	1												289	infected	adult	5	0	1
																			290	infected	adult	5	0	1												290	infected	adult	5	0	1
																			291	infected	adult	5	0	1												291	infected	adult	5	0	1
																			292	infected	adult	5	0	1												292	infected	adult	5	0	1
																			293	infected	adult	5	0	1												293	infected	adult	5	0	1
																			294	infected	adult	5	0	1												294	infected	adult	5	0	1
																			295	infected	adult	5	0	1												295	infected	adult	5	0	1
																			296	infected	adult	5	0	1												296	infected	adult	5	0	1
																			297	infected	adult	5	0	1												297	infected	adult	5	0	1
																			298	infected	adult	5	0	1												298	infected	adult	5	0	1
																			299	infected	adult	5	0	1												299	infected	adult	5	0	1
																			300	infected	adult	5	0	1												300	infected	adult	5	0	1
																			301	infected	adult	5	0	1												301	infected	adult	5	0	1
																			302	infected	adult	5	0	1												302	infected	adult	5	0	1
																			303	infected	adult	5	0	1												303	infected	adult	5	0	1
																			304	infected	adult	5	0	1												304	infected	adult	5	0	1
																			305	infected	adult	5	0	1												305	non-infected	adult	5	0	1
																			306	infected	adult	5	0	1												306	non-infected	adult	5	0	1
																			307	infected	adult	5	0	1												307	non-infected	adult	5	0	1
																			308	infected	adult	5	0	1												308	non-infected	adult	5	0	1
																			309	infected	adult	5	0	1												309	non-infected	adult	5	0	1
																			310	infected	adult	5	0	1												310	non-infected	adult	5	0	1
																			311	infected	adult	5	0	1												311	non-infected	adult	5	0	1
																			312	infected	adult	5	0	1												312	non-infected	adult	5	0	1
																			313	infected	adult	5	0	1												313	non-infected	adult	5	0	1
																			314	infected	adult	5	0	1												314	non-infected	adult	5	0	1
																			315	infected	adult	5	0	1												315	non-infected	adult	5	0	1
																			316	infected	adult	5	0	1												316	non-infected	adult	5	0	1
																			317	infected	adult	5	0	1												317	non-infected	adult	5	0	1
																			318	infected	adult	5	0	1												318	non-infected	adult	5	0	1
																			319	infected	adult	5	0	1												319	non-infected	adult	5	0	1
																			320	infected	adult	5	0	1												320	non-infected	adult	5	0	1
																			321	infected	adult	5	0	1												321	non-infected	adult	5	0	1
																			322	infected	adult	5	0	1												322	non-infected	adult	5	0	1
																			323	infected	adult	5	0	1												323	non-infected	adult	5	0	1
																			324	infected	adult	5	0	1												324	non-infected	adult	5	0	1
																			325	infected	adult	5	0	1												325	non-infected	adult	5	0	1
																			326	infected	adult	5	0	1												326	non-infected	adult	5	0	1
																			327	infected	adult	5	0	1												327	non-infected	adult	5	0	1
																			328	infected	adult	5	0	1												328	non-infected	adult	5	0	1
																			329	infected	adult	5	0	1												329	non-infected	adult	5	0	1
																			330	infected	adult	5	0	1												330	non-infected	adult	5	0	1
																			331	infected	adult	5	0	1												331	non-infected	adult	5	0	1
																			332	infected	adult	5	0	1												332	non-infected	adult	5	0	1
																			333	non-infected	adult	5	0	1												333	non-infected	adult	5	0	1
																			334	non-infected	adult	5	0	1												334	non-infected	adult	5	0	1
																			335	non-infected	adult	5	0	1												335	non-infected	adult	5	0	1
																			336	non-infected	adult	5	0	1												336	non-infected	adult	5	0	1
																			337	non-infected	adult	5	0	1												337	non-infected	adult	5	0	1
																			338	non-infected	adult	5	0	1												338	non-infected	adult	5	0	1
																			339	non-infected	adult	5	0	1												339	non-infected	adult	5	0	1
																			340	non-infected	adult	5	0	1												340	non-infected	adult	5	0	1
																			341	non-infected	adult	5	0	1												341	non-infected	adult	5	0	1
																			342	non-infected	adult	5	0	1												342	non-infected	adult	5	0	1
																			343	non-infected	adult	5	0	1												343	non-infected	adult	5	0	1
																			344	non-infected	adult	5	0	1												344	non-infected	adult	5	0	1
																			345	non-infected	adult	5	0	1												345	non-infected	adult	5	0	1
																			346	non-infected	adult	5	0	1												346	non-infected	adult	5	0	1
																			347	non-infected	adult	5	0	1												347	non-infected	adult	5	0	1
																			348	non-infected	adult	5	0	1												348	non-infected	adult	5	0	1
																			349	non-infected	adult	5	0	1												349	non-infected	adult	5	0	1
																			350	non-infected	adult	5	0	1												350	non-infected	adult	5	0	1
																			351	non-infected	adult	5	0	1												351	non-infected	adult	5	0	1
																			352	non-infected	adult	5	0	1												352	non-infected	adult	5	0	1
																			353	non-infected	adult	5	0	1												353	non-infected	adult	5	0	1
																			354	non-infected	adult	5	0	1												354	non-infected	adult	5	0	1
																			355	non-infected	adult	5	0	1												355	non-infected	adult	5	0	1
																			356	non-infected	adult	5	0	1												356	non-infected	adult	5	0	1
																			357	non-infected	adult	5	0	1												357	non-infected	adult	5	0	1
																			358	non-infected	adult	5	0	1												358	infected	adult	6	0	1
																			359	non-infected	adult	5	0	1												359	infected	adult	6	0	1
																			360	non-infected	adult	5	0	1												360	infected	adult	6	0	1
																			361	non-infected	adult	5	0	1												361	infected	adult	6	0	1
																			362	non-infected	adult	5	0	1												362	infected	adult	6	0	1
																			363	non-infected	adult	5	0	1												363	infected	adult	6	0	1
																			364	non-infected	adult	5	0	1												364	infected	adult	6	0	1
																			365	non-infected	adult	5	0	1												365	infected	adult	6	0	1
																			366	non-infected	adult	5	0	1												366	infected	adult	6	0	1
																			367	non-infected	adult	5	0	1												367	infected	adult	6	0	1
																			368	non-infected	adult	5	0	1												368	infected	adult	6	0	1
																			369	non-infected	adult	5	0	1												369	infected	adult	6	0	1
																			370	non-infected	adult	5	0	1												370	infected	adult	6	0	1
																			371	non-infected	adult	5	0	1												371	infected	adult	6	0	1
																			372	non-infected	adult	5	0	1												372	infected	adult	6	0	1
																			373	non-infected	adult	5	0	1												373	infected	adult	6	0	1
																			374	non-infected	adult	5	0	1												374	infected	adult	6	0	1
																			375	non-infected	adult	5	0	1												375	infected	adult	6	0	1
																			376	non-infected	adult	5	0	1												376	infected	adult	6	0	1
																			377	non-infected	adult	5	0	1												377	infected	adult	6	0	1
																			378	non-infected	adult	5	0	1												378	infected	adult	6	0	1
																			379	infected	adult	6	0	1												379	infected	adult	6	0	1
																			380	infected	adult	6	0	1												380	infected	adult	6	0	1
																			381	infected	adult	6	0	1												381	infected	adult	6	0	1
																			382	infected	adult	6	0	1												382	infected	adult	6	0	1
																			383	infected	adult	6	0	1												383	infected	adult	6	0	1
																			384	infected	adult	6	0	1												384	infected	adult	6	0	1
																			385	infected	adult	6	0	1												385	infected	adult	6	0	1
																			386	infected	adult	6	0	1												386	infected	adult	6	0	1
																			387	infected	adult	6	0	1												387	infected	adult	6	0	1
																			388	infected	adult	6	0	1												388	infected	adult	6	0	1
																			389	infected	adult	6	0	1												389	infected	adult	6	0	1
																			390	infected	adult	6	0	1												390	infected	adult	6	0	1
																			391	infected	adult	6	0	1												391	infected	adult	6	0	1
																			392	infected	adult	6	0	1												392	infected	adult	6	0	1
																			393	infected	adult	6	0	1												393	infected	adult	6	0	1
																			394	infected	adult	6	0	1												394	infected	adult	6	0	1
																			395	infected	adult	6	0	1												395	infected	adult	6	0	1
																			396	infected	adult	6	0	1												396	infected	adult	6	0	1
																			397	infected	adult	6	0	1												397	infected	adult	6	0	1
																			398	infected	adult	6	0	1												398	infected	adult	6	0	1
																			399	infected	adult	6	0	1												399	infected	adult	6	0	1
																			400	infected	adult	6	0	1												400	infected	adult	6	0	1
																			401	infected	adult	6	0	1												401	infected	adult	6	0	1
																			402	infected	adult	6	0	1												402	infected	adult	6	0	1
																			403	infected	adult	6	0	1												403	infected	adult	6	0	1
																			404	infected	adult	6	0	1												404	infected	adult	6	0	1
																			405	infected	adult	6	0	1												405	infected	adult	6	0	1
																			406	infected	adult	6	0	1												406	infected	adult	6	0	1
																			407	infected	adult	6	0	1												407	infected	adult	6	0	1
																			408	infected	adult	6	0	1												408	infected	adult	6	0	1
																			409	infected	adult	6	0	1												409	infected	adult	6	0	1
																			410	infected	adult	6	0	1												410	infected	adult	6	0	1
																			411	infected	adult	6	0	1												411	infected	adult	6	0	1
																			412	infected	adult	6	0	1												412	infected	adult	6	0	1
																			413	infected	adult	6	0	1												413	infected	adult	6	0	1
																			414	infected	adult	6	0	1												414	infected	adult	6	0	1
																			415	infected	adult	6	0	1												415	infected	adult	6	0	1
																			416	infected	adult	6	0	1												416	non-infected	adult	6	0	1
																			417	infected	adult	6	0	1												417	non-infected	adult	6	0	1
																			418	infected	adult	6	0	1												418	non-infected	adult	6	0	1
																			419	infected	adult	6	0	1												419	non-infected	adult	6	0	1
																			420	infected	adult	6	0	1												420	non-infected	adult	6	0	1
																			421	infected	adult	6	0	1												421	non-infected	adult	6	0	1
																			422	infected	adult	6	0	1												422	non-infected	adult	6	0	1
																			423	infected	adult	6	0	1												423	non-infected	adult	6	0	1
																			424	infected	adult	6	0	1												424	non-infected	adult	6	0	1
																			425	infected	adult	6	0	1												425	non-infected	adult	6	0	1
																			426	infected	adult	6	0	1												426	non-infected	adult	6	0	1
																			427	infected	adult	6	0	1												427	non-infected	adult	6	0	1
																			428	non-infected	adult	6	0	1												428	non-infected	adult	6	0	1
																			429	non-infected	adult	6	0	1												429	non-infected	adult	6	0	1
																			430	non-infected	adult	6	0	1												430	non-infected	adult	6	0	1
																			431	non-infected	adult	6	0	1												431	non-infected	adult	6	0	1
																			432	non-infected	adult	6	0	1												432	non-infected	adult	6	0	1
																			433	non-infected	adult	6	0	1												433	non-infected	adult	6	0	1
																			434	non-infected	adult	6	0	1												434	non-infected	adult	6	0	1
																			435	non-infected	adult	6	0	1												435	non-infected	adult	6	0	1
																			436	non-infected	adult	6	0	1												436	non-infected	adult	6	0	1
																			437	non-infected	adult	6	0	1												437	non-infected	adult	6	0	1
																			438	non-infected	adult	6	0	1												438	non-infected	adult	6	0	1
																			439	non-infected	adult	6	0	1												439	non-infected	adult	6	0	1
																			440	non-infected	adult	6	0	1												440	non-infected	adult	6	0	1
																			441	non-infected	adult	6	0	1												441	non-infected	adult	6	0	1
																			442	non-infected	adult	6	0	1												442	non-infected	adult	6	0	1
																			443	non-infected	adult	6	0	1												443	non-infected	adult	6	0	1
																			444	non-infected	adult	6	0	1												444	non-infected	adult	6	0	1
																			445	non-infected	adult	6	0	1												445	non-infected	adult	6	0	1
																			446	non-infected	adult	6	0	1												446	non-infected	adult	6	0	1
																			447	non-infected	adult	6	0	1												447	non-infected	adult	6	0	1
																			448	non-infected	adult	6	0	1												448	non-infected	adult	6	0	1
																			449	non-infected	adult	6	0	1												449	non-infected	adult	6	0	1
																			450	non-infected	adult	6	0	1												450	non-infected	adult	6	0	1
																			451	non-infected	adult	6	0	1												451	non-infected	adult	6	0	1
																			452	non-infected	adult	6	0	1												452	non-infected	adult	6	0	1
																			453	non-infected	adult	6	0	1												453	non-infected	adult	6	0	1
																			454	non-infected	adult	6	0	1												454	non-infected	adult	6	0	1
																			455	non-infected	adult	6	0	1												455	non-infected	adult	6	0	1
																			456	non-infected	adult	6	0	1												456	non-infected	adult	6	0	1
																			457	non-infected	adult	6	0	1												457	non-infected	adult	6	0	1
																			458	non-infected	adult	6	0	1												458	non-infected	adult	6	0	1
																			459	non-infected	adult	6	0	1												459	non-infected	adult	6	0	1
																			460	non-infected	adult	6	0	1												460	non-infected	adult	6	0	1
																			461	non-infected	adult	6	0	1												461	non-infected	adult	7	0	1
																			462	non-infected	adult	6	0	1												462	non-infected	adult	7	0	1
																			463	non-infected	adult	6	0	1												463	non-infected	adult	7	0	1
																			464	non-infected	adult	6	0	1												464	non-infected	adult	7	0	1
																			465	non-infected	adult	6	0	1												465	non-infected	adult	7	0	1
																			466	non-infected	adult	6	0	1												466	non-infected	adult	7	0	1
																			467	non-infected	adult	6	0	1												467	non-infected	adult	7	0	1
																			468	non-infected	adult	6	0	1												468	non-infected	adult	7	0	1
																			469	non-infected	adult	6	0	1												469	non-infected	adult	7	0	1
																			470	non-infected	adult	6	0	1												470	non-infected	adult	7	0	1
																			471	non-infected	adult	6	0	1												471	non-infected	adult	7	0	1
																			472	non-infected	adult	6	0	1												472	non-infected	adult	7	0	1
																			473	infected	adult	7	0	1												473	non-infected	adult	7	0	1
																			474	infected	adult	7	0	1												474	non-infected	adult	7	0	1
																			475	infected	adult	7	0	1												475	non-infected	adult	7	0	1
																			476	infected	adult	7	0	1												476	non-infected	adult	7	0	1
																			477	infected	adult	7	0	1												477	non-infected	adult	7	0	1
																			478	infected	adult	7	0	1												478	non-infected	adult	7	0	1
																			479	infected	adult	7	0	1												479	non-infected	adult	7	0	1
																			480	infected	adult	7	0	1												480	non-infected	adult	7	0	1
																			481	infected	adult	7	0	1												481	non-infected	adult	7	0	1
																			482	infected	adult	7	0	1												482	non-infected	adult	7	0	1
																			483	infected	adult	7	0	1												483	non-infected	adult	7	0	1
																			484	infected	adult	7	0	1												484	non-infected	adult	7	0	1
																			485	infected	adult	7	0	1												485	non-infected	adult	7	0	1
																			486	infected	adult	7	0	1												486	non-infected	adult	7	0	1
																			487	infected	adult	7	0	1												487	non-infected	adult	7	0	1
																			488	infected	adult	7	0	1												488	non-infected	adult	7	0	1
																			489	infected	adult	7	0	1												489	non-infected	adult	7	0	1
																			490	infected	adult	7	0	1												490	non-infected	adult	7	0	1
																			491	infected	adult	7	0	1												491	non-infected	adult	7	0	1
																			492	infected	adult	7	0	1												492	non-infected	adult	7	0	1
																			493	infected	adult	7	0	1												493	non-infected	adult	7	0	1
																			494	infected	adult	7	0	1												494	non-infected	adult	7	0	1
																			495	infected	adult	7	0	1												495	non-infected	adult	7	0	1
																			496	infected	adult	7	0	1												496	non-infected	adult	7	0	1
																			497	infected	adult	7	0	1												497	non-infected	adult	7	0	1
																			498	infected	adult	7	0	1												498	non-infected	adult	7	0	1
																			499	infected	adult	7	0	1												499	non-infected	adult	7	0	1
																			500	infected	adult	7	0	1												500	non-infected	adult	7	0	1
																			501	infected	adult	7	0	1												501	non-infected	adult	7	0	1
																			502	infected	adult	7	0	1												502	non-infected	adult	7	0	1
																			503	infected	adult	7	0	1												503	non-infected	adult	7	0	1
																			504	infected	adult	7	0	1												504	non-infected	adult	7	0	1
																			505	infected	adult	7	0	1												505	non-infected	adult	7	0	1
																			506	infected	adult	7	0	1												506	infected	adult	7	0	1
																			507	infected	adult	7	0	1												507	infected	adult	7	0	1
																			508	infected	adult	7	0	1												508	infected	adult	7	0	1
																			509	infected	adult	7	0	1												509	infected	adult	7	0	1
																			510	infected	adult	7	0	1												510	infected	adult	7	0	1
																			511	infected	adult	7	0	1												511	infected	adult	7	0	1
																			512	infected	adult	7	0	1												512	infected	adult	7	0	1
																			513	infected	adult	7	0	1												513	infected	adult	7	0	1
																			514	infected	adult	7	0	1												514	infected	adult	7	0	1
																			515	infected	adult	7	0	1												515	infected	adult	7	0	1
																			516	infected	adult	7	0	1												516	infected	adult	7	0	1
																			517	infected	adult	7	0	1												517	infected	adult	7	0	1
																			518	infected	adult	7	0	1												518	infected	adult	7	0	1
																			519	infected	adult	7	0	1												519	infected	adult	7	0	1
																			520	infected	adult	7	0	1												520	infected	adult	7	0	1
																			521	infected	adult	7	0	1												521	infected	adult	7	0	1
																			522	non-infected	adult	7	0	1												522	infected	adult	7	0	1
																			523	non-infected	adult	7	0	1												523	infected	adult	7	0	1
																			524	non-infected	adult	7	0	1												524	infected	adult	7	0	1
																			525	non-infected	adult	7	0	1												525	infected	adult	7	0	1
																			526	non-infected	adult	7	0	1												526	infected	adult	7	0	1
																			527	non-infected	adult	7	0	1												527	infected	adult	7	0	1
																			528	non-infected	adult	7	0	1												528	infected	adult	7	0	1
																			529	non-infected	adult	7	0	1												529	infected	adult	7	0	1
																			530	non-infected	adult	7	0	1												530	infected	adult	7	0	1
																			531	non-infected	adult	7	0	1												531	infected	adult	7	0	1
																			532	non-infected	adult	7	0	1												532	infected	adult	7	0	1
																			533	non-infected	adult	7	0	1												533	infected	adult	7	0	1
																			534	non-infected	adult	7	0	1												534	infected	adult	7	0	1
																			535	non-infected	adult	7	0	1												535	infected	adult	7	0	1
																			536	non-infected	adult	7	0	1												536	infected	adult	7	0	1
																			537	non-infected	adult	7	0	1												537	infected	adult	7	0	1
																			538	non-infected	adult	7	0	1												538	infected	adult	7	0	1
																			539	non-infected	adult	7	0	1												539	infected	adult	7	0	1
																			540	non-infected	adult	7	0	1												540	infected	adult	7	0	1
																			541	non-infected	adult	7	0	1												541	infected	adult	7	0	1
																			542	non-infected	adult	7	0	1												542	infected	adult	7	0	1
																			543	non-infected	adult	7	0	1												543	infected	adult	7	0	1
																			544	non-infected	adult	7	0	1												544	infected	adult	7	0	1
																			545	non-infected	adult	7	0	1												545	infected	adult	7	0	1
																			546	non-infected	adult	7	0	1												546	infected	adult	7	0	1
																			547	non-infected	adult	7	0	1												547	infected	adult	7	0	1
																			548	non-infected	adult	7	0	1												548	infected	adult	7	0	1
																			549	non-infected	adult	7	0	1												549	infected	adult	7	0	1
																			550	non-infected	adult	7	0	1												550	infected	adult	7	0	1
																			551	non-infected	adult	7	0	1												551	infected	adult	7	0	1
																			552	non-infected	adult	7	0	1												552	infected	adult	7	0	1
																			553	non-infected	adult	7	0	1												553	infected	adult	7	0	1
																			554	non-infected	adult	7	0	1												554	infected	adult	7	0	1
																			555	non-infected	adult	7	0	1												555	infected	adult	8	0	1
																			556	non-infected	adult	7	0	1												556	infected	adult	8	0	1
																			557	non-infected	adult	7	0	1												557	infected	adult	8	0	1
																			558	non-infected	adult	7	0	1												558	infected	adult	8	0	1
																			559	non-infected	adult	7	0	1												559	infected	adult	8	0	1
																			560	non-infected	adult	7	0	1												560	infected	adult	8	0	1
																			561	non-infected	adult	7	0	1												561	infected	adult	8	0	1
																			562	non-infected	adult	7	0	1												562	infected	adult	8	0	1
																			563	non-infected	adult	7	0	1												563	infected	adult	8	0	1
																			564	non-infected	adult	7	0	1												564	infected	adult	8	0	1
																			565	non-infected	adult	7	0	1												565	infected	adult	8	0	1
																			566	non-infected	adult	7	0	1												566	infected	adult	8	0	1
																			567	infected	adult	8	0	1												567	infected	adult	8	0	1
																			568	infected	adult	8	0	1												568	infected	adult	8	0	1
																			569	infected	adult	8	0	1												569	infected	adult	8	0	1
																			570	infected	adult	8	0	1												570	infected	adult	8	0	1
																			571	infected	adult	8	0	1												571	infected	adult	8	0	1
																			572	infected	adult	8	0	1												572	infected	adult	8	0	1
																			573	infected	adult	8	0	1												573	infected	adult	8	0	1
																			574	infected	adult	8	0	1												574	infected	adult	8	0	1
																			575	infected	adult	8	0	1												575	infected	adult	8	0	1
																			576	infected	adult	8	0	1												576	infected	adult	8	0	1
																			577	infected	adult	8	0	1												577	infected	adult	8	0	1
																			578	infected	adult	8	0	1												578	infected	adult	8	0	1
																			579	infected	adult	8	0	1												579	infected	adult	8	0	1
																			580	infected	adult	8	0	1												580	infected	adult	8	0	1
																			581	infected	adult	8	0	1												581	infected	adult	8	0	1
																			582	infected	adult	8	0	1												582	infected	adult	8	0	1
																			583	infected	adult	8	0	1												583	infected	adult	8	0	1
																			584	infected	adult	8	0	1												584	infected	adult	8	0	1
																			585	infected	adult	8	0	1												585	infected	adult	8	0	1
																			586	infected	adult	8	0	1												586	infected	adult	8	0	1
																			587	infected	adult	8	0	1												587	infected	adult	8	0	1
																			588	infected	adult	8	0	1												588	infected	adult	8	0	1
																			589	infected	adult	8	0	1												589	infected	adult	8	0	1
																			590	infected	adult	8	0	1												590	infected	adult	8	0	1
																			591	infected	adult	8	0	1												591	infected	adult	8	0	1
																			592	infected	adult	8	0	1												592	infected	adult	8	0	1
																			593	infected	adult	8	0	1												593	infected	adult	8	0	1
																			594	infected	adult	8	0	1												594	infected	adult	8	0	1
																			595	infected	adult	8	0	1												595	infected	adult	8	0	1
																			596	infected	adult	8	0	1												596	infected	adult	8	0	1
																			597	infected	adult	8	0	1												597	infected	adult	8	0	1
																			598	infected	adult	8	0	1												598	infected	adult	8	0	1
																			599	infected	adult	8	0	1												599	infected	adult	8	0	1
																			600	infected	adult	8	0	1												600	infected	adult	8	0	1
																			601	infected	adult	8	0	1												601	infected	adult	8	0	1
																			602	infected	adult	8	0	1												602	infected	adult	8	0	1
																			603	infected	adult	8	0	1												603	infected	adult	8	0	1
																			604	infected	adult	8	0	1												604	infected	adult	8	0	1
																			605	infected	adult	8	0	1												605	non-infected	adult	8	0	1
																			606	infected	adult	8	0	1												606	non-infected	adult	8	0	1
																			607	infected	adult	8	0	1												607	non-infected	adult	8	0	1
																			608	infected	adult	8	0	1												608	non-infected	adult	8	0	1
																			609	infected	adult	8	0	1												609	non-infected	adult	8	0	1
																			610	infected	adult	8	0	1												610	non-infected	adult	8	0	1
																			611	infected	adult	8	0	1												611	non-infected	adult	8	0	1
																			612	infected	adult	8	0	1												612	non-infected	adult	8	0	1
																			613	infected	adult	8	0	1												613	non-infected	adult	8	0	1
																			614	infected	adult	8	0	1												614	non-infected	adult	8	0	1
																			615	infected	adult	8	0	1												615	non-infected	adult	8	0	1
																			616	infected	adult	8	0	1												616	non-infected	adult	8	0	1
																			617	non-infected	adult	8	0	1												617	non-infected	adult	8	0	1
																			618	non-infected	adult	8	0	1												618	non-infected	adult	8	0	1
																			619	non-infected	adult	8	0	1												619	non-infected	adult	8	0	1
																			620	non-infected	adult	8	0	1												620	non-infected	adult	8	0	1
																			621	non-infected	adult	8	0	1												621	non-infected	adult	8	0	1
																			622	non-infected	adult	8	0	1												622	non-infected	adult	8	0	1
																			623	non-infected	adult	8	0	1												623	non-infected	adult	8	0	1
																			624	non-infected	adult	8	0	1												624	non-infected	adult	8	0	1
																			625	non-infected	adult	8	0	1												625	non-infected	adult	8	0	1
																			626	non-infected	adult	8	0	1												626	non-infected	adult	8	0	1
																			627	non-infected	adult	8	0	1												627	non-infected	adult	8	0	1
																			628	non-infected	adult	8	0	1												628	non-infected	adult	8	0	1
																			629	non-infected	adult	8	0	1												629	non-infected	adult	8	0	1
																			630	non-infected	adult	8	0	1												630	non-infected	adult	8	0	1
																			631	non-infected	adult	8	0	1												631	non-infected	adult	8	0	1
																			632	non-infected	adult	8	0	1												632	non-infected	adult	8	0	1
																			633	non-infected	adult	8	0	1												633	non-infected	adult	8	0	1
																			634	non-infected	adult	8	0	1												634	non-infected	adult	8	0	1
																			635	non-infected	adult	8	0	1												635	non-infected	adult	8	0	1
																			636	non-infected	adult	8	0	1												636	non-infected	adult	8	0	1
																			637	non-infected	adult	8	0	1												637	non-infected	adult	8	0	1
																			638	non-infected	adult	8	0	1												638	non-infected	adult	8	0	1
																			639	non-infected	adult	8	0	1												639	non-infected	adult	8	0	1
																			640	non-infected	adult	8	0	1												640	non-infected	adult	8	0	1
																			641	non-infected	adult	8	0	1												641	non-infected	adult	8	0	1
																			642	non-infected	adult	8	0	1												642	non-infected	adult	8	0	1
																			643	non-infected	adult	8	0	1												643	non-infected	adult	8	0	1
																			644	non-infected	adult	8	0	1												644	non-infected	adult	8	0	1
																			645	non-infected	adult	8	0	1												645	non-infected	adult	8	0	1
																			646	non-infected	adult	8	0	1												646	non-infected	adult	8	0	1
																			647	non-infected	adult	8	0	1												647	non-infected	adult	8	0	1
																			648	non-infected	adult	8	0	1												648	non-infected	adult	8	0	1
																			649	non-infected	adult	8	0	1												649	non-infected	adult	8	0	1
																			650	non-infected	adult	8	0	1												650	non-infected	adult	8	0	1
																			651	non-infected	adult	8	0	1												651	non-infected	adult	8	0	1
																			652	non-infected	adult	8	0	1												652	non-infected	adult	8	0	1
																			653	non-infected	adult	8	0	1												653	non-infected	adult	8	0	1
																			654	non-infected	adult	8	0	1												654	non-infected	adult	8	0	1
																			655	non-infected	adult	8	0	1												655	non-infected	adult	8	0	1
																			656	non-infected	adult	8	0	1												656	non-infected	adult	8	0	1
																			657	non-infected	adult	8	0	1												657	non-infected	adult	8	0	1
																			658	non-infected	adult	8	0	1												658	non-infected	adult	8	0	1
																			659	non-infected	adult	8	0	1												659	non-infected	adult	8	0	1
																			660	non-infected	adult	8	0	1
																			661	non-infected	adult	8	0	1
																			662	non-infected	adult	8	0	1
																			663	non-infected	adult	8	0	1
																			664	non-infected	adult	8	0	1
																			665	infected	adult	9	0	1
																			666	infected	adult	9	0	1
																			667	infected	adult	9	0	1
																			668	infected	adult	9	0	1
																			669	infected	adult	9	0	1
																			670	infected	adult	9	0	1
																			671	infected	adult	9	0	1
																			672	infected	adult	9	0	1
																			673	infected	adult	9	0	1
																			674	infected	adult	9	0	1
																			675	infected	adult	9	0	1
																			676	infected	adult	9	0	1
																			677	infected	adult	9	0	1
																			678	infected	adult	9	0	1
																			679	infected	adult	9	0	1
																			680	infected	adult	9	0	1
																			681	infected	adult	9	0	1
																			682	infected	adult	9	0	1
																			683	infected	adult	9	0	1
																			684	infected	adult	9	0	1
																			685	infected	adult	9	0	1
																			686	infected	adult	9	0	1
																			687	infected	adult	9	0	1
																			688	infected	adult	9	0	1
																			689	infected	adult	9	0	1
																			690	infected	adult	9	0	1
																			691	infected	adult	9	0	1
																			692	infected	adult	9	0	1
																			693	infected	adult	9	0	1
																			694	infected	adult	9	0	1
																			695	infected	adult	9	0	1
																			696	infected	adult	9	0	1
																			697	infected	adult	9	0	1
																			698	infected	adult	9	0	1
																			699	infected	adult	9	0	1
																			700	infected	adult	9	0	1
																			701	infected	adult	9	0	1
																			702	infected	adult	9	0	1
																			703	infected	adult	9	0	1
																			704	infected	adult	9	0	1
																			705	infected	adult	9	0	1
																			706	infected	adult	9	0	1
																			707	infected	adult	9	0	1
																			708	infected	adult	9	0	1
																			709	infected	adult	9	0	1
																			710	infected	adult	9	0	1
																			711	infected	adult	9	0	1
																			712	infected	adult	9	0	1
																			713	infected	adult	9	0	1
																			714	infected	adult	9	0	1
																			715	non-infected	adult	9	0	1
																			716	non-infected	adult	9	0	1
																			717	non-infected	adult	9	0	1
																			718	non-infected	adult	9	0	1
																			719	non-infected	adult	9	0	1
																			720	non-infected	adult	9	0	1
																			721	non-infected	adult	9	0	1
																			722	non-infected	adult	9	0	1
																			723	non-infected	adult	9	0	1
																			724	non-infected	adult	9	0	1
																			725	non-infected	adult	9	0	1
																			726	non-infected	adult	9	0	1
																			727	non-infected	adult	9	0	1
																			728	non-infected	adult	9	0	1
																			729	non-infected	adult	9	0	1
																			730	non-infected	adult	9	0	1
																			731	non-infected	adult	9	0	1
																			732	non-infected	adult	9	0	1
																			733	non-infected	adult	9	0	1
																			734	non-infected	adult	9	0	1
																			735	non-infected	adult	9	0	1
																			736	non-infected	adult	9	0	1
																			737	non-infected	adult	9	0	1
																			738	non-infected	adult	9	0	1
																			739	non-infected	adult	9	0	1
																			740	non-infected	adult	9	0	1
																			741	non-infected	adult	9	0	1
																			742	non-infected	adult	9	0	1
																			743	non-infected	adult	9	0	1
																			744	non-infected	adult	9	0	1
																			745	non-infected	adult	9	0	1
																			746	non-infected	adult	9	0	1
																			747	non-infected	adult	9	0	1
																			748	non-infected	adult	9	0	1
																			749	non-infected	adult	9	0	1
																			750	non-infected	adult	9	0	1
																			751	non-infected	adult	9	0	1
																			752	non-infected	adult	9	0	1
																			753	non-infected	adult	9	0	1
																			754	non-infected	adult	9	0	1
																			755	non-infected	adult	9	0	1
																			756	non-infected	adult	9	0	1
																			757	non-infected	adult	9	0	1
																			758	non-infected	adult	9	0	1
																			759	non-infected	adult	9	0	1
																			760	non-infected	adult	9	0	1
																			761	non-infected	adult	9	0	1
																			762	non-infected	adult	9	0	1
																			763	infected	adult	10	0	1
																			764	infected	adult	10	0	1
																			765	infected	adult	10	0	1
																			766	infected	adult	10	0	1
																			767	infected	adult	10	0	1
																			768	infected	adult	10	0	1
																			769	infected	adult	10	0	1
																			770	infected	adult	10	0	1
																			771	infected	adult	10	0	1
																			772	infected	adult	10	0	1
																			773	infected	adult	10	0	1
																			774	infected	adult	10	0	1
																			775	infected	adult	10	0	1
																			776	infected	adult	10	0	1
																			777	infected	adult	10	0	1
																			778	infected	adult	10	0	1
																			779	infected	adult	10	0	1
																			780	infected	adult	10	0	1
																			781	infected	adult	10	0	1
																			782	infected	adult	10	0	1
																			783	infected	adult	10	0	1
																			784	infected	adult	10	0	1
																			785	infected	adult	10	0	1
																			786	infected	adult	10	0	1
																			787	infected	adult	10	0	1
																			788	infected	adult	10	0	1
																			789	infected	adult	10	0	1
																			790	infected	adult	10	0	1
																			791	infected	adult	10	0	1
																			792	infected	adult	10	0	1
																			793	infected	adult	10	0	1
																			794	infected	adult	10	0	1
																			795	infected	adult	10	0	1
																			796	infected	adult	10	0	1
																			797	infected	adult	10	0	1
																			798	infected	adult	10	0	1
																			799	infected	adult	10	0	1
																			800	infected	adult	10	0	1
																			801	infected	adult	10	0	1
																			802	infected	adult	10	0	1
																			803	infected	adult	10	0	1
																			804	infected	adult	10	0	1
																			805	infected	adult	10	0	1
																			806	infected	adult	10	0	1
																			807	infected	adult	10	0	1
																			808	infected	adult	10	0	1
																			809	infected	adult	10	0	1
																			810	non-infected	adult	10	0	1
																			811	non-infected	adult	10	0	1
																			812	non-infected	adult	10	0	1
																			813	non-infected	adult	10	0	1
																			814	non-infected	adult	10	0	1
																			815	non-infected	adult	10	0	1
																			816	non-infected	adult	10	0	1
																			817	non-infected	adult	10	0	1
																			818	non-infected	adult	10	0	1
																			819	non-infected	adult	10	0	1
																			820	non-infected	adult	10	0	1
																			821	non-infected	adult	10	0	1
																			822	non-infected	adult	10	0	1
																			823	non-infected	adult	10	0	1
																			824	non-infected	adult	10	0	1
																			825	non-infected	adult	10	0	1
																			826	non-infected	adult	10	0	1
																			827	non-infected	adult	10	0	1
																			828	non-infected	adult	10	0	1
																			829	non-infected	adult	10	0	1
																			830	non-infected	adult	10	0	1
																			831	non-infected	adult	10	0	1
																			832	non-infected	adult	10	0	1
																			833	non-infected	adult	10	0	1
																			834	non-infected	adult	10	0	1
																			835	non-infected	adult	10	0	1
																			836	non-infected	adult	10	0	1
																			837	non-infected	adult	10	0	1
																			838	non-infected	adult	10	0	1
																			839	non-infected	adult	10	0	1
																			840	non-infected	adult	10	0	1
																			841	non-infected	adult	10	0	1
																			842	non-infected	adult	10	0	1
																			843	non-infected	adult	10	0	1
																			844	non-infected	adult	10	0	1
																			845	non-infected	adult	10	0	1
																			846	non-infected	adult	10	0	1
																			847	non-infected	adult	10	0	1
																			848	non-infected	adult	10	0	1
																			849	non-infected	adult	10	0	1
																			850	non-infected	adult	10	0	1
																			851	non-infected	adult	10	0	1
																			852	non-infected	adult	10	0	1
																			853	non-infected	adult	10	0	1
																			854	non-infected	adult	10	0	1
																			855	non-infected	adult	10	0	1
																			856	non-infected	adult	10	0	1
																			857	non-infected	adult	10	0	1
																			858	infected	adult	11	0	1
																			859	infected	adult	11	0	1
																			860	infected	adult	11	0	1
																			861	infected	adult	11	0	1
																			862	infected	adult	11	0	1
																			863	infected	adult	11	0	1
																			864	infected	adult	11	0	1
																			865	infected	adult	11	0	1
																			866	infected	adult	11	0	1
																			867	infected	adult	11	0	1
																			868	infected	adult	11	0	1
																			869	infected	adult	11	0	1
																			870	infected	adult	11	0	1
																			871	infected	adult	11	0	1
																			872	infected	adult	11	0	1
																			873	infected	adult	11	0	1
																			874	infected	adult	11	0	1
																			875	infected	adult	11	0	1
																			876	infected	adult	11	0	1
																			877	infected	adult	11	0	1
																			878	infected	adult	11	0	1
																			879	infected	adult	11	0	1
																			880	infected	adult	11	0	1
																			881	infected	adult	11	0	1
																			882	infected	adult	11	0	1
																			883	infected	adult	11	0	1
																			884	infected	adult	11	0	1
																			885	infected	adult	11	0	1
																			886	infected	adult	11	0	1
																			887	infected	adult	11	0	1
																			888	infected	adult	11	0	1
																			889	infected	adult	11	0	1
																			890	infected	adult	11	0	1
																			891	infected	adult	11	0	1
																			892	infected	adult	11	0	1
																			893	infected	adult	11	0	1
																			894	infected	adult	11	0	1
																			895	infected	adult	11	0	1
																			896	infected	adult	11	0	1
																			897	infected	adult	11	0	1
																			898	infected	adult	11	0	1
																			899	infected	adult	11	0	1
																			900	infected	adult	11	0	1
																			901	infected	adult	11	0	1
																			902	infected	adult	11	0	1
																			903	infected	adult	11	0	1
																			904	infected	adult	11	0	1
																			905	non-infected	adult	11	0	1
																			906	non-infected	adult	11	0	1
																			907	non-infected	adult	11	0	1
																			908	non-infected	adult	11	0	1
																			909	non-infected	adult	11	0	1
																			910	non-infected	adult	11	0	1
																			911	non-infected	adult	11	0	1
																			912	non-infected	adult	11	0	1
																			913	non-infected	adult	11	0	1
																			914	non-infected	adult	11	0	1
																			915	non-infected	adult	11	0	1
																			916	non-infected	adult	11	0	1
																			917	non-infected	adult	11	0	1
																			918	non-infected	adult	11	0	1
																			919	non-infected	adult	11	0	1
																			920	non-infected	adult	11	0	1
																			921	non-infected	adult	11	0	1
																			922	non-infected	adult	11	0	1
																			923	non-infected	adult	11	0	1
																			924	non-infected	adult	11	0	1
																			925	non-infected	adult	11	0	1
																			926	non-infected	adult	11	0	1
																			927	non-infected	adult	11	0	1
																			928	non-infected	adult	11	0	1
																			929	non-infected	adult	11	0	1
																			930	non-infected	adult	11	0	1
																			931	non-infected	adult	11	0	1
																			932	non-infected	adult	11	0	1
																			933	non-infected	adult	11	0	1
																			934	non-infected	adult	11	0	1
																			935	non-infected	adult	11	0	1
																			936	non-infected	adult	11	0	1
																			937	non-infected	adult	11	0	1
																			938	non-infected	adult	11	0	1
																			939	non-infected	adult	11	0	1
																			940	non-infected	adult	11	0	1
																			941	non-infected	adult	11	0	1
																			942	non-infected	adult	11	0	1
																			943	non-infected	adult	11	0	1
																			944	non-infected	adult	11	0	1
																			945	non-infected	adult	11	0	1
																			946	non-infected	adult	11	0	1
																			947	non-infected	adult	11	0	1
																			948	non-infected	adult	11	0	1
																			949	non-infected	adult	11	0	1
																			950	non-infected	adult	11	0	1
																			951	non-infected	adult	11	0	1
																			952	non-infected	adult	11	0	1
																			953	infected	adult	12	0	1
																			954	infected	adult	12	0	1
																			955	infected	adult	12	0	1
																			956	infected	adult	12	0	1
																			957	infected	adult	12	0	1
																			958	infected	adult	12	0	1
																			959	infected	adult	12	0	1
																			960	infected	adult	12	0	1
																			961	infected	adult	12	0	1
																			962	infected	adult	12	0	1
																			963	infected	adult	12	0	1
																			964	infected	adult	12	0	1
																			965	infected	adult	12	0	1
																			966	infected	adult	12	0	1
																			967	infected	adult	12	0	1
																			968	infected	adult	12	0	1
																			969	infected	adult	12	0	1
																			970	infected	adult	12	0	1
																			971	infected	adult	12	0	1
																			972	infected	adult	12	0	1
																			973	infected	adult	12	0	1
																			974	infected	adult	12	0	1
																			975	infected	adult	12	0	1
																			976	infected	adult	12	0	1
																			977	infected	adult	12	0	1
																			978	infected	adult	12	0	1
																			979	infected	adult	12	0	1
																			980	infected	adult	12	0	1
																			981	infected	adult	12	0	1
																			982	infected	adult	12	0	1
																			983	infected	adult	12	0	1
																			984	infected	adult	12	0	1
																			985	infected	adult	12	0	1
																			986	infected	adult	12	0	1
																			987	infected	adult	12	0	1
																			988	infected	adult	12	0	1
																			989	infected	adult	12	0	1
																			990	infected	adult	12	0	1
																			991	infected	adult	12	0	1
																			992	infected	adult	12	0	1
																			993	infected	adult	12	0	1
																			994	infected	adult	12	0	1
																			995	infected	adult	12	0	1
																			996	infected	adult	12	0	1
																			997	infected	adult	12	0	1
																			998	infected	adult	12	0	1
																			999	infected	adult	12	0	1
																			1000	non-infected	adult	12	0	1
																			1001	non-infected	adult	12	0	1
																			1002	non-infected	adult	12	0	1
																			1003	non-infected	adult	12	0	1
																			1004	non-infected	adult	12	0	1
																			1005	non-infected	adult	12	0	1
																			1006	non-infected	adult	12	0	1
																			1007	non-infected	adult	12	0	1
																			1008	non-infected	adult	12	0	1
																			1009	non-infected	adult	12	0	1
																			1010	non-infected	adult	12	0	1
																			1011	non-infected	adult	12	0	1
																			1012	non-infected	adult	12	0	1
																			1013	non-infected	adult	12	0	1
																			1014	non-infected	adult	12	0	1
																			1015	non-infected	adult	12	0	1
																			1016	non-infected	adult	12	0	1
																			1017	non-infected	adult	12	0	1
																			1018	non-infected	adult	12	0	1
																			1019	non-infected	adult	12	0	1
																			1020	non-infected	adult	12	0	1
																			1021	non-infected	adult	12	0	1
																			1022	non-infected	adult	12	0	1
																			1023	non-infected	adult	12	0	1
																			1024	non-infected	adult	12	0	1
																			1025	non-infected	adult	12	0	1
																			1026	non-infected	adult	12	0	1
																			1027	non-infected	adult	12	0	1
																			1028	non-infected	adult	12	0	1
																			1029	non-infected	adult	12	0	1
																			1030	non-infected	adult	12	0	1
																			1031	non-infected	adult	12	0	1
																			1032	non-infected	adult	12	0	1
																			1033	non-infected	adult	12	0	1
																			1034	non-infected	adult	12	0	1
																			1035	non-infected	adult	12	0	1
																			1036	non-infected	adult	12	0	1
																			1037	non-infected	adult	12	0	1
																			1038	non-infected	adult	12	0	1
																			1039	non-infected	adult	12	0	1
																			1040	non-infected	adult	12	0	1
																			1041	non-infected	adult	12	0	1
																			1042	non-infected	adult	12	0	1
																			1043	non-infected	adult	12	0	1
																			1044	non-infected	adult	12	0	1
																			1045	non-infected	adult	12	0	1
																			1046	non-infected	adult	12	0	1
																			1047	non-infected	adult	12	0	1
																			1048	infected	adult	13	0	1
																			1049	infected	adult	13	0	1
																			1050	infected	adult	13	0	1
																			1051	infected	adult	13	0	1
																			1052	infected	adult	13	0	1
																			1053	infected	adult	13	0	1
																			1054	infected	adult	13	0	1
																			1055	infected	adult	13	0	1
																			1056	infected	adult	13	0	1
																			1057	infected	adult	13	0	1
																			1058	infected	adult	13	0	1
																			1059	infected	adult	13	0	1
																			1060	infected	adult	13	0	1
																			1061	infected	adult	13	0	1
																			1062	infected	adult	13	0	1
																			1063	infected	adult	13	0	1
																			1064	infected	adult	13	0	1
																			1065	infected	adult	13	0	1
																			1066	infected	adult	13	0	1
																			1067	infected	adult	13	0	1
																			1068	infected	adult	13	0	1
																			1069	infected	adult	13	0	1
																			1070	infected	adult	13	0	1
																			1071	infected	adult	13	0	1
																			1072	infected	adult	13	0	1
																			1073	infected	adult	13	0	1
																			1074	infected	adult	13	0	1
																			1075	infected	adult	13	0	1
																			1076	infected	adult	13	0	1
																			1077	infected	adult	13	0	1
																			1078	infected	adult	13	0	1
																			1079	infected	adult	13	0	1
																			1080	infected	adult	13	0	1
																			1081	infected	adult	13	0	1
																			1082	infected	adult	13	0	1
																			1083	infected	adult	13	0	1
																			1084	infected	adult	13	0	1
																			1085	infected	adult	13	0	1
																			1086	infected	adult	13	0	1
																			1087	infected	adult	13	0	1
																			1088	infected	adult	13	0	1
																			1089	infected	adult	13	0	1
																			1090	infected	adult	13	0	1
																			1091	infected	adult	13	0	1
																			1092	infected	adult	13	0	1
																			1093	infected	adult	13	0	1
																			1094	infected	adult	13	0	1
																			1095	non-infected	adult	13	0	1
																			1096	non-infected	adult	13	0	1
																			1097	non-infected	adult	13	0	1
																			1098	non-infected	adult	13	0	1
																			1099	non-infected	adult	13	0	1
																			1100	non-infected	adult	13	0	1
																			1101	non-infected	adult	13	0	1
																			1102	non-infected	adult	13	0	1
																			1103	non-infected	adult	13	0	1
																			1104	non-infected	adult	13	0	1
																			1105	non-infected	adult	13	0	1
																			1106	non-infected	adult	13	0	1
																			1107	non-infected	adult	13	0	1
																			1108	non-infected	adult	13	0	1
																			1109	non-infected	adult	13	0	1
																			1110	non-infected	adult	13	0	1
																			1111	non-infected	adult	13	0	1
																			1112	non-infected	adult	13	0	1
																			1113	non-infected	adult	13	0	1
																			1114	non-infected	adult	13	0	1
																			1115	non-infected	adult	13	0	1
																			1116	non-infected	adult	13	0	1
																			1117	non-infected	adult	13	0	1
																			1118	non-infected	adult	13	0	1
																			1119	non-infected	adult	13	0	1
																			1120	non-infected	adult	13	0	1
																			1121	non-infected	adult	13	0	1
																			1122	non-infected	adult	13	0	1
																			1123	non-infected	adult	13	0	1
																			1124	non-infected	adult	13	0	1
																			1125	non-infected	adult	13	0	1
																			1126	non-infected	adult	13	0	1
																			1127	non-infected	adult	13	0	1
																			1128	non-infected	adult	13	0	1
																			1129	non-infected	adult	13	0	1
																			1130	non-infected	adult	13	0	1
																			1131	non-infected	adult	13	0	1
																			1132	non-infected	adult	13	0	1
																			1133	non-infected	adult	13	0	1
																			1134	non-infected	adult	13	0	1
																			1135	non-infected	adult	13	0	1
																			1136	non-infected	adult	13	0	1
																			1137	non-infected	adult	13	0	1
																			1138	non-infected	adult	13	0	1
																			1139	non-infected	adult	13	0	1
																			1140	non-infected	adult	13	0	1
																			1141	non-infected	adult	13	0	1
																			1142	non-infected	adult	13	0	1
																			1143	infected	adult	14	0	1
																			1144	infected	adult	14	0	1
																			1145	infected	adult	14	0	1
																			1146	infected	adult	14	0	1
																			1147	infected	adult	14	0	1
																			1148	infected	adult	14	0	1
																			1149	infected	adult	14	0	1
																			1150	infected	adult	14	0	1
																			1151	infected	adult	14	0	1
																			1152	infected	adult	14	0	1
																			1153	infected	adult	14	0	1
																			1154	infected	adult	14	0	1
																			1155	infected	adult	14	0	1
																			1156	infected	adult	14	0	1
																			1157	infected	adult	14	0	1
																			1158	infected	adult	14	0	1
																			1159	infected	adult	14	0	1
																			1160	infected	adult	14	0	1
																			1161	infected	adult	14	0	1
																			1162	infected	adult	14	0	1
																			1163	infected	adult	14	0	1
																			1164	infected	adult	14	0	1
																			1165	infected	adult	14	0	1
																			1166	infected	adult	14	0	1
																			1167	infected	adult	14	0	1
																			1168	infected	adult	14	0	1
																			1169	infected	adult	14	0	1
																			1170	infected	adult	14	0	1
																			1171	infected	adult	14	0	1
																			1172	infected	adult	14	0	1
																			1173	infected	adult	14	0	1
																			1174	infected	adult	14	0	1
																			1175	infected	adult	14	0	1
																			1176	infected	adult	14	0	1
																			1177	infected	adult	14	0	1
																			1178	infected	adult	14	0	1
																			1179	infected	adult	14	0	1
																			1180	infected	adult	14	0	1
																			1181	infected	adult	14	0	1
																			1182	infected	adult	14	0	1
																			1183	infected	adult	14	0	1
																			1184	infected	adult	14	0	1
																			1185	infected	adult	14	0	1
																			1186	infected	adult	14	0	1
																			1187	infected	adult	14	0	1
																			1188	infected	adult	14	0	1
																			1189	infected	adult	14	0	1
																			1190	non-infected	adult	14	0	1
																			1191	non-infected	adult	14	0	1
																			1192	non-infected	adult	14	0	1
																			1193	non-infected	adult	14	0	1
																			1194	non-infected	adult	14	0	1
																			1195	non-infected	adult	14	0	1
																			1196	non-infected	adult	14	0	1
																			1197	non-infected	adult	14	0	1
																			1198	non-infected	adult	14	0	1
																			1199	non-infected	adult	14	0	1
																			1200	non-infected	adult	14	0	1
																			1201	non-infected	adult	14	0	1
																			1202	non-infected	adult	14	0	1
																			1203	non-infected	adult	14	0	1
																			1204	non-infected	adult	14	0	1
																			1205	non-infected	adult	14	0	1
																			1206	non-infected	adult	14	0	1
																			1207	non-infected	adult	14	0	1
																			1208	non-infected	adult	14	0	1
																			1209	non-infected	adult	14	0	1
																			1210	non-infected	adult	14	0	1
																			1211	non-infected	adult	14	0	1
																			1212	non-infected	adult	14	0	1
																			1213	non-infected	adult	14	0	1
																			1214	non-infected	adult	14	0	1
																			1215	non-infected	adult	14	0	1
																			1216	non-infected	adult	14	0	1
																			1217	non-infected	adult	14	0	1
																			1218	non-infected	adult	14	0	1
																			1219	non-infected	adult	14	0	1
																			1220	non-infected	adult	14	0	1
																			1221	non-infected	adult	14	0	1
																			1222	non-infected	adult	14	0	1
																			1223	non-infected	adult	14	0	1
																			1224	non-infected	adult	14	0	1
																			1225	non-infected	adult	14	0	1
																			1226	non-infected	adult	14	0	1
																			1227	non-infected	adult	14	0	1
																			1228	non-infected	adult	14	0	1
																			1229	non-infected	adult	14	0	1
																			1230	non-infected	adult	14	0	1
																			1231	non-infected	adult	14	0	1
																			1232	non-infected	adult	14	0	1
																			1233	non-infected	adult	14	0	1
																			1234	non-infected	adult	14	0	1
																			1235	non-infected	adult	14	0	1
																			1236	non-infected	adult	14	0	1
																			1237	non-infected	adult	14	0	1
																			1238	infected	adult	15	0	1
																			1239	infected	adult	15	0	1
																			1240	infected	adult	15	0	1
																			1241	infected	adult	15	0	1
																			1242	infected	adult	15	0	1
																			1243	infected	adult	15	0	1
																			1244	infected	adult	15	0	1
																			1245	infected	adult	15	0	1
																			1246	infected	adult	15	0	1
																			1247	infected	adult	15	0	1
																			1248	infected	adult	15	0	1
																			1249	infected	adult	15	0	1
																			1250	infected	adult	15	0	1
																			1251	infected	adult	15	0	1
																			1252	infected	adult	15	0	1
																			1253	infected	adult	15	0	1
																			1254	infected	adult	15	0	1
																			1255	infected	adult	15	0	1
																			1256	infected	adult	15	0	1
																			1257	infected	adult	15	0	1
																			1258	infected	adult	15	0	1
																			1259	infected	adult	15	0	1
																			1260	infected	adult	15	0	1
																			1261	infected	adult	15	0	1
																			1262	infected	adult	15	0	1
																			1263	infected	adult	15	0	1
																			1264	infected	adult	15	0	1
																			1265	infected	adult	15	0	1
																			1266	infected	adult	15	0	1
																			1267	infected	adult	15	0	1
																			1268	infected	adult	15	0	1
																			1269	infected	adult	15	0	1
																			1270	infected	adult	15	0	1
																			1271	infected	adult	15	0	1
																			1272	infected	adult	15	0	1
																			1273	infected	adult	15	0	1
																			1274	infected	adult	15	0	1
																			1275	infected	adult	15	0	1
																			1276	infected	adult	15	0	1
																			1277	infected	adult	15	0	1
																			1278	infected	adult	15	0	1
																			1279	infected	adult	15	0	1
																			1280	infected	adult	15	0	1
																			1281	infected	adult	15	0	1
																			1282	infected	adult	15	0	1
																			1283	infected	adult	15	0	1
																			1284	infected	adult	15	0	1
																			1285	non-infected	adult	15	0	1
																			1286	non-infected	adult	15	0	1
																			1287	non-infected	adult	15	0	1
																			1288	non-infected	adult	15	0	1
																			1289	non-infected	adult	15	0	1
																			1290	non-infected	adult	15	0	1
																			1291	non-infected	adult	15	0	1
																			1292	non-infected	adult	15	0	1
																			1293	non-infected	adult	15	0	1
																			1294	non-infected	adult	15	0	1
																			1295	non-infected	adult	15	0	1
																			1296	non-infected	adult	15	0	1
																			1297	non-infected	adult	15	0	1
																			1298	non-infected	adult	15	0	1
																			1299	non-infected	adult	15	0	1
																			1300	non-infected	adult	15	0	1
																			1301	non-infected	adult	15	0	1
																			1302	non-infected	adult	15	0	1
																			1303	non-infected	adult	15	0	1
																			1304	non-infected	adult	15	0	1
																			1305	non-infected	adult	15	0	1
																			1306	non-infected	adult	15	0	1
																			1307	non-infected	adult	15	0	1
																			1308	non-infected	adult	15	0	1
																			1309	non-infected	adult	15	0	1
																			1310	non-infected	adult	15	0	1
																			1311	non-infected	adult	15	0	1
																			1312	non-infected	adult	15	0	1
																			1313	non-infected	adult	15	0	1
																			1314	non-infected	adult	15	0	1
																			1315	non-infected	adult	15	0	1
																			1316	non-infected	adult	15	0	1
																			1317	non-infected	adult	15	0	1
																			1318	non-infected	adult	15	0	1
																			1319	non-infected	adult	15	0	1
																			1320	non-infected	adult	15	0	1
																			1321	non-infected	adult	15	0	1
																			1322	non-infected	adult	15	0	1
																			1323	non-infected	adult	15	0	1
																			1324	non-infected	adult	15	0	1
																			1325	non-infected	adult	15	0	1
																			1326	non-infected	adult	15	0	1
																			1327	non-infected	adult	15	0	1
																			1328	non-infected	adult	15	0	1
																			1329	non-infected	adult	15	0	1
																			1330	non-infected	adult	15	0	1
																			1331	non-infected	adult	15	0	1
																			1332	non-infected	adult	15	0	1
																			1333	infected	adult	15	0	1
																			1334	infected	adult	15	0	1
																			1335	infected	adult	15	0	1
																			1336	infected	adult	15	0	1
																			1337	infected	adult	15	0	1
																			1338	infected	adult	15	0	1
																			1339	infected	adult	15	0	1
																			1340	infected	adult	15	0	1
																			1341	infected	adult	15	0	1
																			1342	infected	adult	15	0	1
																			1343	infected	adult	15	0	1
																			1344	infected	adult	15	0	1
																			1345	infected	adult	15	0	1
																			1346	infected	adult	15	0	1
																			1347	infected	adult	15	0	1
																			1348	infected	adult	15	0	1
																			1349	infected	adult	15	0	1
																			1350	infected	adult	15	0	1
																			1351	infected	adult	15	0	1
																			1352	infected	adult	15	0	1
																			1353	infected	adult	15	0	1
																			1354	infected	adult	15	0	1
																			1355	infected	adult	15	0	1
																			1356	infected	adult	15	0	1
																			1357	infected	adult	15	0	1
																			1358	infected	adult	15	0	1
																			1359	infected	adult	15	0	1
																			1360	infected	adult	15	0	1
																			1361	infected	adult	15	0	1
																			1362	infected	adult	15	0	1
																			1363	infected	adult	15	0	1
																			1364	infected	adult	15	0	1
																			1365	infected	adult	15	0	1
																			1366	infected	adult	15	0	1
																			1367	infected	adult	15	0	1
																			1368	infected	adult	15	0	1
																			1369	infected	adult	15	0	1
																			1370	infected	adult	15	0	1
																			1371	infected	adult	15	0	1
																			1372	infected	adult	15	0	1
																			1373	infected	adult	15	0	1
																			1374	non-infected	adult	15	0	1
																			1375	non-infected	adult	15	0	1
																			1376	non-infected	adult	15	0	1
																			1377	non-infected	adult	15	0	1
																			1378	non-infected	adult	15	0	1
																			1379	non-infected	adult	15	0	1
																			1380	non-infected	adult	15	0	1
																			1381	non-infected	adult	15	0	1
																			1382	non-infected	adult	15	0	1
																			1383	non-infected	adult	15	0	1
																			1384	non-infected	adult	15	0	1
																			1385	non-infected	adult	15	0	1
																			1386	non-infected	adult	15	0	1
																			1387	non-infected	adult	15	0	1
																			1388	non-infected	adult	15	0	1
																			1389	non-infected	adult	15	0	1
																			1390	non-infected	adult	15	0	1
																			1391	non-infected	adult	15	0	1
																			1392	non-infected	adult	15	0	1
																			1393	non-infected	adult	15	0	1
																			1394	non-infected	adult	15	0	1
																			1395	non-infected	adult	15	0	1
																			1396	non-infected	adult	15	0	1
																			1397	non-infected	adult	15	0	1
																			1398	non-infected	adult	15	0	1
																			1399	non-infected	adult	15	0	1
																			1400	non-infected	adult	15	0	1
																			1401	non-infected	adult	15	0	1
																			1402	non-infected	adult	15	0	1
																			1403	non-infected	adult	15	0	1
																			1404	non-infected	adult	15	0	1
																			1405	non-infected	adult	15	0	1
																			1406	non-infected	adult	15	0	1
																			1407	non-infected	adult	15	0	1
																			1408	non-infected	adult	15	0	1
																			1409	non-infected	adult	15	0	1
																			1410	non-infected	adult	15	0	1
																			1411	non-infected	adult	15	0	1
																			1412	non-infected	adult	15	0	1
																			1413	non-infected	adult	15	0	1
																			1414	non-infected	adult	15	0	1
																			1415	non-infected	adult	15	0	1
																			1416	non-infected	adult	15	0	1

## Sheet: Fig5E
Mosquito ID	Generation	Stage / Age	Microsporidia intensity
AHT001.1	G1	Adult 2 days	7.52641
AHT001.2	G1	Adult 2 days	10.5096
AHT001.3	G1	Adult 2 days	21.3395
AHT001.4	G1	Adult 2 days	53.0444
AHT002.1	G1	Adult 2 days	0
AHT002.10	G1	Adult 8 days	6.80397
AHT002.11	G1	Adult 8 days	5.78685
AHT002.12	G1	Adult 8 days	24.8249
AHT002.13	G1	L4 Larvae	1.01762
AHT002.14	G1	L4 Larvae	0.854842
AHT002.15	G1	L4 Larvae	1.05459
AHT002.16	G1	L4 Larvae	1.99311
AHT002.17	G1	L4 Larvae	7.56985
AHT002.18	G1	L4 Larvae	51.2118
AHT002.19	G1	L4 Larvae	1.1306
AHT002.2	G1	Adult 2 days	10.1663
AHT002.20	G1	L4 Larvae	4.43368
AHT002.21	G1	L4 Larvae	0
AHT002.22	G1	L4 Larvae	2.25599
AHT002.3	G1	Adult 8 days	7.09892
AHT002.4	G1	Adult 8 days	5.32425
AHT002.5	G1	Adult 8 days	16.0551
AHT002.6	G1	Adult 8 days	121.318
AHT002.7	G1	Adult 8 days	122.778
AHT002.8	G1	Adult 8 days	3.52665
AHT002.9	G1	Adult 8 days	1.81067
AHT007.1	G1	Adult 2 days	71.1534
AHT007.10	G1	Adult 8 days	70.8894
AHT007.11	G1	Adult 8 days	49.2946
AHT007.12	G1	Adult 8 days	60.2781
AHT007.13	G1	Adult 8 days	71.9815
AHT007.14	G1	Adult 8 days	50.9968
AHT007.15	G1	Adult 8 days	459.84
AHT007.16	G1	Adult 8 days	231.901
AHT007.17	G1	Adult 8 days	380.415
AHT007.18	G1	Adult 8 days	4.18182
AHT007.19	G1	Adult 8 days	25.9537
AHT007.2	G1	Adult 2 days	37.2268
AHT007.20	G1	Adult 8 days	37.1042
AHT007.21	G1	Adult 8 days	58.8239
AHT007.22	G1	Adult 8 days	859.834
AHT007.23	G1	Adult 8 days	251.72
AHT007.24	G1	Adult 8 days	220.799
AHT007.25	G1	L4 Larvae	42.5312
AHT007.26	G1	L4 Larvae	148.292
AHT007.27	G1	L4 Larvae	449.388
AHT007.28	G1	L4 Larvae	312.368
AHT007.29	G1	L4 Larvae	245.288
AHT007.3	G1	Adult 2 days	53.8129
AHT007.30	G1	L4 Larvae	0.272491
AHT007.4	G1	Adult 2 days	14.6754
AHT007.5	G1	Adult 2 days	3.8598
AHT007.6	G1	Adult 2 days	7.07509
AHT007.7	G1	Adult 8 days	229.412
AHT007.8	G1	Adult 8 days	41.2962
AHT007.9	G1	Adult 8 days	101.986
AHT053.1	G1	Adult 8 days	9.05496
AHT053.10	G1	L4 Larvae	178.392
AHT053.11	G1	L4 Larvae	152.659
AHT053.12	G1	L4 Larvae	19.9568
AHT053.13	G1	L4 Larvae	244.335
AHT053.2	G1	Adult 8 days	6.3431
AHT053.3	G1	Adult 8 days	5.39201
AHT053.4	G1	Adult 8 days	73.2756
AHT053.5	G1	Adult 8 days	2.036
AHT053.6	G1	Adult 8 days	2.16613
AHT053.7	G1	Adult 8 days	0
AHT053.8	G1	L4 Larvae	184.056
AHT053.9	G1	L4 Larvae	141.764
AHT107.1	G1	Adult 8 days	49.9737
AHT107.2	G1	Adult 8 days	49.6184
AHT107.3	G1	Adult 8 days	13.8691
AHT107.4	G1	Adult 8 days	7.37184
AHT11.1	G1	Adult 2 days	0.500977
AHT11.2	G1	Adult 2 days	22.8216
AHT11.3	G1	Adult 2 days	10.6108
AHT11.4	G1	Adult 2 days	85.8414
AHT11.5	G1	Adult 2 days	54.2874
AHT11.6	G1	Adult 2 days	9.29931
AHT11.7	G1	Adult 2 days	210.65
AHT11.8	G1	Adult 2 days	11.8359
AHT162.1	G1	Adult 10 days	137.728
AHT162.10	G1	L4 Larvae	2.16222
AHT162.11	G1	L4 Larvae	0.090644
AHT162.12	G1	L4 Larvae	0.528631
AHT162.13	G1	L4 Larvae	0.870344
AHT162.2	G1	Adult 10 days	107.598
AHT162.3	G1	Adult 10 days	100.177
AHT051.1	G1	Adult 15 days	302.696
AHT162.4	G1	Adult 15 days	121.492
AHT162.5	G1	Adult 2 days	3.82041
AHT162.6	G1	Adult 2 days	10.9875
AHT162.7	G1	Adult 2 days	30.9175
AHT162.8	G1	L4 Larvae	244.773
AHT162.9	G1	L4 Larvae	696.145
AHT164.1	G1	Adult 10 days	36.6332
AHT164.2	G1	Adult 15 days	436.369
AHT164.3	G1	Adult 2 days	3.09425
AHT164.4	G1	Adult 2 days	1.80956
AHT164.5	G1	Adult 2 days	1.04834
AHT187.1	G1	Adult 10 days	349.88
AHT187.2	G1	Adult 10 days	448.092
AHT187.3	G1	Adult 15 days	88.2847
AHT20.1	G1	Adult 8 days	4.59469
AHT20.10	G1	L4 Larvae	17.6488
AHT20.11	G1	L4 Larvae	7.59185
AHT20.12	G1	L4 Larvae	36.999
AHT20.13	G1	L4 Larvae	2.88325
AHT20.14	G1	L4 Larvae	127.513
AHT20.2	G1	Adult 8 days	2.75117
AHT20.3	G1	Adult 8 days	2.70443
AHT20.4	G1	Adult 8 days	4.15414
AHT20.5	G1	Adult 8 days	6.04972
AHT20.6	G1	Adult 8 days	2.78346
AHT20.7	G1	L4 Larvae	375.517
AHT20.8	G1	L4 Larvae	1.49637
AHT20.9	G1	L4 Larvae	2.47348
MWT24.1	G1	Adult 2 days	0.718388
MWT24.10	G1	L4 Larvae	3.04347
MWT24.11	G1	L4 Larvae	0
MWT24.12	G1	L4 Larvae	13.1718
MWT24.13	G1	L4 Larvae	86.21
MWT24.14	G1	L4 Larvae	15.478
MWT24.15	G1	L4 Larvae	8.71754
MWT24.16	G1	L4 Larvae	13.3594
MWT24.2	G1	Adult 2 days	1.74017
MWT24.3	G1	Adult 2 days	0.84734
MWT24.4	G1	Adult 2 days	0.789594
MWT24.5	G1	Adult 2 days	4.69651
MWT24.6	G1	Adult 2 days	1.53487
MWT24.7	G1	Adult 2 days	1.07361
MWT24.8	G1	Adult 2 days	2.27966
MWT24.9	G1	L4 Larvae	2.71792

## Sheet: SupFig1
Mosquito ID	Mosquito species	Microsporidia MB status PCR	Plasmodium status PCR	Collection site	Collection season
BUS.1.18.AN1	A. arabiensis	0	1	Busia	May - June 2018
BUS.1.18.AN2	A. arabiensis	0	1	Busia	May - June 2018
BUS.1.18.AN3	A. arabiensis	0	1	Busia	May - June 2018
BUS.1.18.AN4	A. arabiensis	0	1	Busia	May - June 2018
BUS.1.18.AN5	A. arabiensis	0	1	Busia	May - June 2018
BUS.1.18.AN6	A. arabiensis	0	1	Busia	May - June 2018
BUS.1.18.AN7	A. arabiensis	0	1	Busia	May - June 2018
BUS.1.18.AN8	A. arabiensis	0	1	Busia	May - June 2018
BUS.1.18.AN9	A. arabiensis	0	1	Busia	May - June 2018
BUS.1.18.AN10	A. arabiensis	0	1	Busia	May - June 2018
BUS.1.18.AN11	A. arabiensis	0	1	Busia	May - June 2018
BUS.1.18.AN12	A. arabiensis	0	1	Busia	May - June 2018
BUS.1.18.AN13	A. arabiensis	0	1	Busia	May - June 2018
BUS.1.18.AN14	A. arabiensis	0	1	Busia	May - June 2018
BUS.1.18.AN15	A. arabiensis	0	1	Busia	May - June 2018
BUS.1.18.AN16	A. arabiensis	0	1	Busia	May - June 2018
BUS.1.18.AN17	A. arabiensis	0	1	Busia	May - June 2018
BUS.1.18.AN18	A. arabiensis	0	1	Busia	May - June 2018
MB.1.18.AN1	A. arabiensis	0	1	Mbita	May - June 2018
MB.1.18.AN2	A. arabiensis	0	1	Mbita	May - June 2018
MB.1.18.AN3	A. arabiensis	0	1	Mbita	May - June 2018
4AH103	A. arabiensis	0	1	Ahero	May - June 2018
4AH6	A. arabiensis	0	1	Ahero	May - June 2018
4AH87	A. arabiensis	0	1	Ahero	May - June 2018
5AH108	A. arabiensis	0	1	Ahero	May - June 2018
5AH112	A. arabiensis	0	1	Ahero	May - June 2018
5AH122	A. arabiensis	0	1	Ahero	May - June 2018
5AH139	A. arabiensis	0	1	Ahero	May - June 2018
5AH151	A. arabiensis	0	1	Ahero	May - June 2018
5AH187	A. arabiensis	0	1	Ahero	May - June 2018
5AH198	A. arabiensis	0	1	Ahero	May - June 2018
5AH204	A. arabiensis	0	1	Ahero	May - June 2018
5AH207	A. arabiensis	0	1	Ahero	May - June 2018
5AH211	A. arabiensis	0	1	Ahero	May - June 2018
BUS.1.18.AN33	A. arabiensis	0	0	Busia	May - June 2018
BUS.1.18.AN34	A. arabiensis	0	0	Busia	May - June 2018
BUS.1.18.AN35	A. arabiensis	0	0	Busia	May - June 2018
BUS.1.18.AN36	A. arabiensis	0	0	Busia	May - June 2018
BUS.1.18.AN37	A. arabiensis	0	0	Busia	May - June 2018
BUS.1.18.AN38	A. arabiensis	0	0	Busia	May - June 2018
BUS.1.18.AN39	A. arabiensis	0	0	Busia	May - June 2018
BUS.1.18.AN40	A. arabiensis	0	0	Busia	May - June 2018
BUS.1.18.AN41	A. arabiensis	0	0	Busia	May - June 2018
BUS.1.18.AN42	A. arabiensis	0	0	Busia	May - June 2018
BUS.1.18.AN43	A. arabiensis	0	0	Busia	May - June 2018
BUS.1.18.AN44	A. arabiensis	0	0	Busia	May - June 2018
BUS.1.18.AN45	A. arabiensis	0	0	Busia	May - June 2018
BUS.1.18.AN46	A. arabiensis	0	0	Busia	May - June 2018
BUS.1.18.AN47	A. arabiensis	0	0	Busia	May - June 2018
BUS.1.18.AN48	A. arabiensis	0	0	Busia	May - June 2018
BUS.1.18.AN49	A. arabiensis	0	0	Busia	May - June 2018
BUS.1.18.AN50	A. arabiensis	0	0	Busia	May - June 2018
BUS.1.18.AN51	A. arabiensis	0	0	Busia	May - June 2018
BUS.1.18.AN52	A. arabiensis	0	0	Busia	May - June 2018
BUS.1.18.AN53	A. arabiensis	0	0	Busia	May - June 2018
BUS.1.18.AN54	A. arabiensis	0	0	Busia	May - June 2018
BUS.1.18.AN55	A. arabiensis	0	0	Busia	May - June 2018
BUS.1.18.AN56	A. arabiensis	0	0	Busia	May - June 2018
BUS.1.18.AN57	A. arabiensis	0	0	Busia	May - June 2018
BUS.1.18.AN58	A. arabiensis	0	0	Busia	May - June 2018
BUS.1.18.AN59	A. arabiensis	0	0	Busia	May - June 2018
BUS.1.18.AN60	A. arabiensis	0	0	Busia	May - June 2018
BUS.1.18.AN61	A. arabiensis	0	0	Busia	May - June 2018
BUS.1.18.AN62	A. arabiensis	0	0	Busia	May - June 2018
BUS.1.18.AN63	A. arabiensis	0	0	Busia	May - June 2018
BUS.1.18.AN64	A. arabiensis	0	0	Busia	May - June 2018
BUS.1.18.AN65	A. arabiensis	0	0	Busia	May - June 2018
BUS.1.18.AN66	A. arabiensis	0	0	Busia	May - June 2018
BUS.1.18.AN67	A. arabiensis	0	0	Busia	May - June 2018
BUS.1.18.AN68	A. arabiensis	0	0	Busia	May - June 2018
BUS.1.18.AN69	A. arabiensis	0	0	Busia	May - June 2018
BUS.1.18.AN70	A. arabiensis	0	0	Busia	May - June 2018
BUS.1.18.AN71	A. arabiensis	0	0	Busia	May - June 2018
BUS.1.18.AN72	A. arabiensis	0	0	Busia	May - June 2018
BUS.1.18.AN73	A. arabiensis	0	0	Busia	May - June 2018
BUS.1.18.AN74	A. arabiensis	0	0	Busia	May - June 2018
BUS.1.18.AN75	A. arabiensis	0	0	Busia	May - June 2018
BUS.1.18.AN76	A. arabiensis	0	0	Busia	May - June 2018
BUS.1.18.AN77	A. arabiensis	0	0	Busia	May - June 2018
BUS.1.18.AN78	A. arabiensis	0	0	Busia	May - June 2018
BUS.1.18.AN79	A. arabiensis	0	0	Busia	May - June 2018
BUS.1.18.AN80	A. arabiensis	0	0	Busia	May - June 2018
BUS.1.18.AN81	A. arabiensis	0	0	Busia	May - June 2018
BUS.1.18.AN82	A. arabiensis	0	0	Busia	May - June 2018
BUS.1.18.AN83	A. arabiensis	0	0	Busia	May - June 2018
BUS.1.18.AN84	A. arabiensis	0	0	Busia	May - June 2018
BUS.1.18.AN85	A. arabiensis	0	0	Busia	May - June 2018
BUS.1.18.AN86	A. arabiensis	0	0	Busia	May - June 2018
BUS.1.18.AN87	A. arabiensis	0	0	Busia	May - June 2018
BUS.1.18.AN88	A. arabiensis	0	0	Busia	May - June 2018
BUS.1.18.AN89	A. arabiensis	0	0	Busia	May - June 2018
BUS.1.18.AN90	A. arabiensis	0	0	Busia	May - June 2018
BUS.1.18.AN91	A. arabiensis	0	0	Busia	May - June 2018
BUS.1.18.AN92	A. arabiensis	0	0	Busia	May - June 2018
BUS.1.18.AN93	A. arabiensis	0	0	Busia	May - June 2018
BUS.1.18.AN94	A. arabiensis	0	0	Busia	May - June 2018
BUS.1.18.AN95	A. arabiensis	0	0	Busia	May - June 2018
BUS.1.18.AN96	A. arabiensis	0	0	Busia	May - June 2018
BUS.1.18.AN97	A. arabiensis	0	0	Busia	May - June 2018
BUS.1.18.AN98	A. arabiensis	0	0	Busia	May - June 2018
BUS.1.18.AN99	A. arabiensis	0	0	Busia	May - June 2018
BUS.1.18.AN100	A. arabiensis	0	0	Busia	May - June 2018
BUS.1.18.AN101	A. arabiensis	0	0	Busia	May - June 2018
BUS.1.18.AN102	A. arabiensis	0	0	Busia	May - June 2018
BUS.1.18.AN103	A. arabiensis	0	0	Busia	May - June 2018
BUS.1.18.AN104	A. arabiensis	0	0	Busia	May - June 2018
BUS.1.18.AN105	A. arabiensis	0	0	Busia	May - June 2018
BUS.1.18.AN106	A. arabiensis	0	0	Busia	May - June 2018
BUS.1.18.AN107	A. arabiensis	0	0	Busia	May - June 2018
BUS.1.18.AN108	A. arabiensis	0	0	Busia	May - June 2018
BUS.1.18.AN109	A. arabiensis	0	0	Busia	May - June 2018
BUS.1.18.AN110	A. arabiensis	0	0	Busia	May - June 2018
BUS.1.18.AN111	A. arabiensis	0	0	Busia	May - June 2018
BUS.1.18.AN112	A. arabiensis	0	0	Busia	May - June 2018
BUS.1.18.AN113	A. arabiensis	0	0	Busia	May - June 2018
BUS.1.18.AN114	A. arabiensis	0	0	Busia	May - June 2018
BUS.1.18.AN115	A. arabiensis	0	0	Busia	May - June 2018
BUS.1.18.AN116	A. arabiensis	0	0	Busia	May - June 2018
BUS.1.18.AN117	A. arabiensis	0	0	Busia	May - June 2018
BUS.1.18.AN118	A. arabiensis	0	0	Busia	May - June 2018
BUS.1.18.AN119	A. arabiensis	0	0	Busia	May - June 2018
BUS.1.18.AN120	A. arabiensis	0	0	Busia	May - June 2018
BUS.1.18.AN121	A. arabiensis	0	0	Busia	May - June 2018
BUS.1.18.AN122	A. arabiensis	0	0	Busia	May - June 2018
BUS.1.18.AN123	A. arabiensis	0	0	Busia	May - June 2018
BUS.1.18.AN124	A. arabiensis	0	0	Busia	May - June 2018
BUS.1.18.AN125	A. arabiensis	0	0	Busia	May - June 2018
BUS.1.18.AN126	A. arabiensis	0	0	Busia	May - June 2018
BUS.1.18.AN127	A. arabiensis	0	0	Busia	May - June 2018
BUS.1.18.AN128	A. arabiensis	0	0	Busia	May - June 2018
BUS.1.18.AN129	A. arabiensis	0	0	Busia	May - June 2018
BUS.1.18.AN130	A. arabiensis	0	0	Busia	May - June 2018
BUS.1.18.AN131	A. arabiensis	0	0	Busia	May - June 2018
BUS.1.18.AN132	A. arabiensis	0	0	Busia	May - June 2018
BUS.1.18.AN133	A. arabiensis	0	0	Busia	May - June 2018
BUS.1.18.AN134	A. arabiensis	0	0	Busia	May - June 2018
BUS.1.18.AN135	A. arabiensis	0	0	Busia	May - June 2018
BUS.1.18.AN136	A. arabiensis	0	0	Busia	May - June 2018
BUS.1.18.AN137	A. arabiensis	0	0	Busia	May - June 2018
BUS.1.18.AN138	A. arabiensis	0	0	Busia	May - June 2018
BUS.1.18.AN139	A. arabiensis	0	0	Busia	May - June 2018
BUS.1.18.AN140	A. arabiensis	0	0	Busia	May - June 2018
BUS.1.18.AN141	A. arabiensis	0	0	Busia	May - June 2018
BUS.1.18.AN142	A. arabiensis	0	0	Busia	May - June 2018
BUS.1.18.AN143	A. arabiensis	0	0	Busia	May - June 2018
BUS.1.18.AN144	A. arabiensis	0	0	Busia	May - June 2018
BUS.1.18.AN145	A. arabiensis	0	0	Busia	May - June 2018
BUS.1.18.AN146	A. arabiensis	0	0	Busia	May - June 2018
BUS.1.18.AN147	A. arabiensis	0	0	Busia	May - June 2018
BUS.1.18.AN148	A. arabiensis	0	0	Busia	May - June 2018
BUS.1.18.AN149	A. arabiensis	0	0	Busia	May - June 2018
BUS.1.18.AN150	A. arabiensis	0	0	Busia	May - June 2018
BUS.1.18.AN151	A. arabiensis	0	0	Busia	May - June 2018
BUS.1.18.AN152	A. arabiensis	0	0	Busia	May - June 2018
BUS.1.18.AN153	A. arabiensis	0	0	Busia	May - June 2018
BUS.1.18.AN154	A. arabiensis	0	0	Busia	May - June 2018
BUS.1.18.AN155	A. arabiensis	0	0	Busia	May - June 2018
BUS.1.18.AN156	A. arabiensis	0	0	Busia	May - June 2018
BUS.1.18.AN157	A. arabiensis	0	0	Busia	May - June 2018
BUS.1.18.AN158	A. arabiensis	0	0	Busia	May - June 2018
BUS.1.18.AN159	A. arabiensis	0	0	Busia	May - June 2018
BUS.1.18.AN160	A. arabiensis	0	0	Busia	May - June 2018
BUS.1.18.AN161	A. arabiensis	0	0	Busia	May - June 2018
BUS.1.18.AN162	A. arabiensis	0	0	Busia	May - June 2018
BUS.1.18.AN163	A. arabiensis	0	0	Busia	May - June 2018
BUS.1.18.AN164	A. arabiensis	0	0	Busia	May - June 2018
BUS.1.18.AN165	A. arabiensis	0	0	Busia	May - June 2018
BUS.1.18.AN166	A. arabiensis	0	0	Busia	May - June 2018
BUS.1.18.AN167	A. arabiensis	0	0	Busia	May - June 2018
BUS.1.18.AN168	A. arabiensis	0	0	Busia	May - June 2018
BUS.1.18.AN169	A. arabiensis	0	0	Busia	May - June 2018
BUS.1.18.AN170	A. arabiensis	0	0	Busia	May - June 2018
BUS.1.18.AN171	A. arabiensis	0	0	Busia	May - June 2018
BUS.1.18.AN172	A. arabiensis	0	0	Busia	May - June 2018
BUS.1.18.AN173	A. arabiensis	0	0	Busia	May - June 2018
BUS.1.18.AN174	A. arabiensis	0	0	Busia	May - June 2018
BUS.1.18.AN175	A. arabiensis	0	0	Busia	May - June 2018
BUS.1.18.AN176	A. arabiensis	0	0	Busia	May - June 2018
BUS.1.18.AN177	A. arabiensis	0	0	Busia	May - June 2018
BUS.1.18.AN178	A. arabiensis	0	0	Busia	May - June 2018
BUS.1.18.AN179	A. arabiensis	0	0	Busia	May - June 2018
BUS.1.18.AN180	A. arabiensis	0	0	Busia	May - June 2018
BUS.1.18.AN181	A. arabiensis	0	0	Busia	May - June 2018
BUS.1.18.AN182	A. arabiensis	0	0	Busia	May - June 2018
BUS.1.18.AN183	A. arabiensis	0	0	Busia	May - June 2018
BUS.1.18.AN184	A. arabiensis	0	0	Busia	May - June 2018
BUS.1.18.AN185	A. arabiensis	0	0	Busia	May - June 2018
BUS.1.18.AN186	A. arabiensis	0	0	Busia	May - June 2018
BUS.1.18.AN187	A. arabiensis	0	0	Busia	May - June 2018
BUS.1.18.AN188	A. arabiensis	0	0	Busia	May - June 2018
BUS.1.18.AN189	A. arabiensis	0	0	Busia	May - June 2018
BUS.1.18.AN190	A. arabiensis	0	0	Busia	May - June 2018
BUS.1.18.AN191	A. arabiensis	0	0	Busia	May - June 2018
BUS.1.18.AN192	A. arabiensis	0	0	Busia	May - June 2018
BUS.1.18.AN193	A. arabiensis	0	0	Busia	May - June 2018
BUS.1.18.AN194	A. arabiensis	0	0	Busia	May - June 2018
BUS.1.18.AN195	A. arabiensis	0	0	Busia	May - June 2018
BUS.1.18.AN196	A. arabiensis	0	0	Busia	May - June 2018
BUS.1.18.AN197	A. arabiensis	0	0	Busia	May - June 2018
BUS.1.18.AN198	A. arabiensis	0	0	Busia	May - June 2018
BUS.1.18.AN199	A. arabiensis	0	0	Busia	May - June 2018
BUS.1.18.AN200	A. arabiensis	0	0	Busia	May - June 2018
BUS.1.18.AN201	A. arabiensis	0	0	Busia	May - June 2018
BUS.1.18.AN202	A. arabiensis	0	0	Busia	May - June 2018
BUS.1.18.AN203	A. arabiensis	0	0	Busia	May - June 2018
BUS.1.18.AN204	A. arabiensis	0	0	Busia	May - June 2018
BUS.1.18.AN205	A. arabiensis	0	0	Busia	May - June 2018
BUS.1.18.AN206	A. arabiensis	0	0	Busia	May - June 2018
BUS.1.18.AN207	A. arabiensis	0	0	Busia	May - June 2018
BUS.1.18.AN208	A. arabiensis	0	0	Busia	May - June 2018
BUS.1.18.AN209	A. arabiensis	0	0	Busia	May - June 2018
BUS.1.18.AN210	A. arabiensis	0	0	Busia	May - June 2018
BUS.1.18.AN211	A. arabiensis	0	0	Busia	May - June 2018
BUS.1.18.AN212	A. arabiensis	0	0	Busia	May - June 2018
BUS.1.18.AN213	A. arabiensis	0	0	Busia	May - June 2018
BUS.1.18.AN214	A. arabiensis	0	0	Busia	May - June 2018
BUS.1.18.AN215	A. arabiensis	0	0	Busia	May - June 2018
BUS.1.18.AN216	A. arabiensis	0	0	Busia	May - June 2018
BUS.1.18.AN217	A. arabiensis	0	0	Busia	May - June 2018
BUS.1.18.AN218	A. arabiensis	0	0	Busia	May - June 2018
BUS.1.18.AN219	A. arabiensis	0	0	Busia	May - June 2018
BUS.1.18.AN220	A. arabiensis	0	0	Busia	May - June 2018
BUS.1.18.AN221	A. arabiensis	0	0	Busia	May - June 2018
BUS.1.18.AN222	A. arabiensis	0	0	Busia	May - June 2018
BUS.1.18.AN223	A. arabiensis	0	0	Busia	May - June 2018
BUS.1.18.AN224	A. arabiensis	0	0	Busia	May - June 2018
BUS.1.18.AN225	A. arabiensis	0	0	Busia	May - June 2018
BUS.1.18.AN226	A. arabiensis	0	0	Busia	May - June 2018
BUS.1.18.AN227	A. arabiensis	0	0	Busia	May - June 2018
BUS.1.18.AN228	A. arabiensis	0	0	Busia	May - June 2018
BUS.1.18.AN229	A. arabiensis	0	0	Busia	May - June 2018
BUS.1.18.AN230	A. arabiensis	0	0	Busia	May - June 2018
BUS.1.18.AN231	A. arabiensis	0	0	Busia	May - June 2018
BUS.1.18.AN232	A. arabiensis	0	0	Busia	May - June 2018
BUS.1.18.AN233	A. arabiensis	0	0	Busia	May - June 2018
BUS.1.18.AN234	A. arabiensis	0	0	Busia	May - June 2018
BUS.1.18.AN235	A. arabiensis	0	0	Busia	May - June 2018
BUS.1.18.AN236	A. arabiensis	0	0	Busia	May - June 2018
BUS.1.18.AN237	A. arabiensis	0	0	Busia	May - June 2018
BUS.1.18.AN238	A. arabiensis	0	0	Busia	May - June 2018
BUS.1.18.AN239	A. arabiensis	0	0	Busia	May - June 2018
BUS.1.18.AN240	A. arabiensis	0	0	Busia	May - June 2018
BUS.1.18.AN241	A. arabiensis	0	0	Busia	May - June 2018
BUS.1.18.AN242	A. arabiensis	0	0	Busia	May - June 2018
BUS.1.18.AN243	A. arabiensis	0	0	Busia	May - June 2018
BUS.1.18.AN244	A. arabiensis	0	0	Busia	May - June 2018
BUS.1.18.AN245	A. arabiensis	0	0	Busia	May - June 2018
BUS.1.18.AN246	A. arabiensis	0	0	Busia	May - June 2018
BUS.1.18.AN247	A. arabiensis	0	0	Busia	May - June 2018
BUS.1.18.AN248	A. arabiensis	0	0	Busia	May - June 2018
BUS.1.18.AN249	A. arabiensis	0	0	Busia	May - June 2018
BUS.1.18.AN250	A. arabiensis	0	0	Busia	May - June 2018
BUS.1.18.AN251	A. arabiensis	0	0	Busia	May - June 2018
BUS.1.18.AN252	A. arabiensis	0	0	Busia	May - June 2018
BUS.1.18.AN253	A. arabiensis	0	0	Busia	May - June 2018
BUS.1.18.AN254	A. arabiensis	0	0	Busia	May - June 2018
BUS.1.18.AN255	A. arabiensis	0	0	Busia	May - June 2018
BUS.1.18.AN256	A. arabiensis	0	0	Busia	May - June 2018
BUS.1.18.AN257	A. arabiensis	0	0	Busia	May - June 2018
BUS.1.18.AN258	A. arabiensis	0	0	Busia	May - June 2018
BUS.1.18.AN259	A. arabiensis	0	0	Busia	May - June 2018
BUS.1.18.AN260	A. arabiensis	0	0	Busia	May - June 2018
BUS.1.18.AN261	A. arabiensis	0	0	Busia	May - June 2018
BUS.1.18.AN262	A. arabiensis	0	0	Busia	May - June 2018
BUS.1.18.AN263	A. arabiensis	0	0	Busia	May - June 2018
BUS.1.18.AN264	A. arabiensis	0	0	Busia	May - June 2018
BUS.1.18.AN265	A. arabiensis	0	0	Busia	May - June 2018
BUS.1.18.AN266	A. arabiensis	0	0	Busia	May - June 2018
BUS.1.18.AN267	A. arabiensis	0	0	Busia	May - June 2018
BUS.1.18.AN268	A. arabiensis	0	0	Busia	May - June 2018
BUS.1.18.AN269	A. arabiensis	0	0	Busia	May - June 2018
BUS.1.18.AN270	A. arabiensis	0	0	Busia	May - June 2018
BUS.1.18.AN271	A. arabiensis	0	0	Busia	May - June 2018
BUS.1.18.AN272	A. arabiensis	0	0	Busia	May - June 2018
BUS.1.18.AN273	A. arabiensis	0	0	Busia	May - June 2018
BUS.1.18.AN274	A. arabiensis	0	0	Busia	May - June 2018
BUS.1.18.AN275	A. arabiensis	0	0	Busia	May - June 2018
BUS.1.18.AN276	A. arabiensis	0	0	Busia	May - June 2018
BUS.1.18.AN277	A. arabiensis	0	0	Busia	May - June 2018
BUS.1.18.AN278	A. arabiensis	0	0	Busia	May - June 2018
BUS.1.18.AN279	A. arabiensis	0	0	Busia	May - June 2018
BUS.1.18.AN280	A. arabiensis	0	0	Busia	May - June 2018
BUS.1.18.AN281	A. arabiensis	0	0	Busia	May - June 2018
BUS.1.18.AN282	A. arabiensis	0	0	Busia	May - June 2018
BUS.1.18.AN283	A. arabiensis	0	0	Busia	May - June 2018
BUS.1.18.AN284	A. arabiensis	0	0	Busia	May - June 2018
BUS.1.18.AN285	A. arabiensis	0	0	Busia	May - June 2018
BUS.1.18.AN286	A. arabiensis	0	0	Busia	May - June 2018
BUS.1.18.AN287	A. arabiensis	0	0	Busia	May - June 2018
BUS.1.18.AN288	A. arabiensis	0	0	Busia	May - June 2018
BUS.1.18.AN289	A. arabiensis	0	0	Busia	May - June 2018
BUS.1.18.AN290	A. arabiensis	0	0	Busia	May - June 2018
BUS.1.18.AN291	A. arabiensis	0	0	Busia	May - June 2018
BUS.1.18.AN292	A. arabiensis	0	0	Busia	May - June 2018
BUS.1.18.AN293	A. arabiensis	0	0	Busia	May - June 2018
BUS.1.18.AN294	A. arabiensis	0	0	Busia	May - June 2018
BUS.1.18.AN295	A. arabiensis	0	0	Busia	May - June 2018
BUS.1.18.AN296	A. arabiensis	0	0	Busia	May - June 2018
BUS.1.18.AN297	A. arabiensis	0	0	Busia	May - June 2018
BUS.1.18.AN298	A. arabiensis	0	0	Busia	May - June 2018
BUS.1.18.AN299	A. arabiensis	0	0	Busia	May - June 2018
BUS.1.18.AN300	A. arabiensis	0	0	Busia	May - June 2018
BUS.1.18.AN301	A. arabiensis	0	0	Busia	May - June 2018
BUS.1.18.AN302	A. arabiensis	0	0	Busia	May - June 2018
BUS.1.18.AN303	A. arabiensis	0	0	Busia	May - June 2018
BUS.1.18.AN304	A. arabiensis	0	0	Busia	May - June 2018
BUS.1.18.AN305	A. arabiensis	0	0	Busia	May - June 2018
BUS.1.18.AN306	A. arabiensis	0	0	Busia	May - June 2018
BUS.1.18.AN307	A. arabiensis	0	0	Busia	May - June 2018
BUS.1.18.AN308	A. arabiensis	0	0	Busia	May - June 2018
BUS.1.18.AN309	A. arabiensis	0	0	Busia	May - June 2018
BUS.1.18.AN310	A. arabiensis	0	0	Busia	May - June 2018
BUS.1.18.AN311	A. arabiensis	0	0	Busia	May - June 2018
BUS.1.18.AN312	A. arabiensis	0	0	Busia	May - June 2018
BUS.1.18.AN313	A. arabiensis	0	0	Busia	May - June 2018
BUS.1.18.AN314	A. arabiensis	0	0	Busia	May - June 2018
BUS.1.18.AN315	A. arabiensis	0	0	Busia	May - June 2018
BUS.1.18.AN316	A. arabiensis	0	0	Busia	May - June 2018
BUS.1.18.AN317	A. arabiensis	0	0	Busia	May - June 2018
BUS.1.18.AN318	A. arabiensis	0	0	Busia	May - June 2018
BUS.1.18.AN319	A. arabiensis	0	0	Busia	May - June 2018
BUS.1.18.AN320	A. arabiensis	0	0	Busia	May - June 2018
BUS.1.18.AN321	A. arabiensis	0	0	Busia	May - June 2018
BUS.1.18.AN322	A. arabiensis	0	0	Busia	May - June 2018
BUS.1.18.AN323	A. arabiensis	0	0	Busia	May - June 2018
BUS.1.18.AN324	A. arabiensis	0	0	Busia	May - June 2018
BUS.1.18.AN325	A. arabiensis	0	0	Busia	May - June 2018
BUS.1.18.AN326	A. arabiensis	0	0	Busia	May - June 2018
BUS.1.18.AN327	A. arabiensis	0	0	Busia	May - June 2018
BUS.1.18.AN328	A. arabiensis	0	0	Busia	May - June 2018
BUS.1.18.AN329	A. arabiensis	0	0	Busia	May - June 2018
BUS.1.18.AN330	A. arabiensis	0	0	Busia	May - June 2018
BUS.1.18.AN331	A. arabiensis	0	0	Busia	May - June 2018
BUS.1.18.AN332	A. arabiensis	0	0	Busia	May - June 2018
BUS.1.18.AN333	A. arabiensis	0	0	Busia	May - June 2018
BUS.1.18.AN334	A. arabiensis	0	0	Busia	May - June 2018
BUS.1.18.AN335	A. arabiensis	0	0	Busia	May - June 2018
BUS.1.18.AN336	A. arabiensis	0	0	Busia	May - June 2018
BUS.1.18.AN337	A. arabiensis	0	0	Busia	May - June 2018
BUS.1.18.AN338	A. arabiensis	0	0	Busia	May - June 2018
BUS.1.18.AN339	A. arabiensis	0	0	Busia	May - June 2018
BUS.1.18.AN340	A. arabiensis	0	0	Busia	May - June 2018
BUS.1.18.AN341	A. arabiensis	0	0	Busia	May - June 2018
BUS.1.18.AN342	A. arabiensis	0	0	Busia	May - June 2018
BUS.1.18.AN343	A. arabiensis	0	0	Busia	May - June 2018
BUS.1.18.AN344	A. arabiensis	0	0	Busia	May - June 2018
BUS.1.18.AN345	A. arabiensis	0	0	Busia	May - June 2018
BUS.1.18.AN346	A. arabiensis	0	0	Busia	May - June 2018
BUS.1.18.AN347	A. arabiensis	0	0	Busia	May - June 2018
BUS.1.18.AN348	A. arabiensis	0	0	Busia	May - June 2018
BUS.1.18.AN349	A. arabiensis	0	0	Busia	May - June 2018
BUS.1.18.AN350	A. arabiensis	0	0	Busia	May - June 2018
BUS.1.18.AN351	A. arabiensis	0	0	Busia	May - June 2018
BUS.1.18.AN352	A. arabiensis	0	0	Busia	May - June 2018
BUS.1.18.AN353	A. arabiensis	0	0	Busia	May - June 2018
BUS.1.18.AN354	A. arabiensis	0	0	Busia	May - June 2018
BUS.1.18.AN355	A. arabiensis	0	0	Busia	May - June 2018
BUS.1.18.AN356	A. arabiensis	0	0	Busia	May - June 2018
BUS.1.18.AN357	A. arabiensis	0	0	Busia	May - June 2018
BUS.1.18.AN358	A. arabiensis	0	0	Busia	May - June 2018
BUS.1.18.AN359	A. arabiensis	0	0	Busia	May - June 2018
BUS.1.18.AN360	A. arabiensis	0	0	Busia	May - June 2018
BUS.1.18.AN361	A. arabiensis	0	0	Busia	May - June 2018
BUS.1.18.AN362	A. arabiensis	0	0	Busia	May - June 2018
BUS.1.18.AN363	A. arabiensis	0	0	Busia	May - June 2018
BUS.1.18.AN364	A. arabiensis	0	0	Busia	May - June 2018
BUS.1.18.AN365	A. arabiensis	0	0	Busia	May - June 2018
BUS.1.18.AN366	A. arabiensis	0	0	Busia	May - June 2018
BUS.1.18.AN367	A. arabiensis	0	0	Busia	May - June 2018
BUS.1.18.AN368	A. arabiensis	0	0	Busia	May - June 2018
BUS.1.18.AN369	A. arabiensis	0	0	Busia	May - June 2018
BUS.1.18.AN370	A. arabiensis	0	0	Busia	May - June 2018
BUS.1.18.AN371	A. arabiensis	0	0	Busia	May - June 2018
BUS.1.18.AN372	A. arabiensis	0	0	Busia	May - June 2018
BUS.1.18.AN373	A. arabiensis	0	0	Busia	May - June 2018
BUS.1.18.AN374	A. arabiensis	0	0	Busia	May - June 2018
BUS.1.18.AN375	A. arabiensis	0	0	Busia	May - June 2018
BUS.1.18.AN376	A. arabiensis	0	0	Busia	May - June 2018
BUS.1.18.AN377	A. arabiensis	0	0	Busia	May - June 2018
BUS.1.18.AN378	A. arabiensis	0	0	Busia	May - June 2018
BUS.1.18.AN379	A. arabiensis	0	0	Busia	May - June 2018
BUS.1.18.AN380	A. arabiensis	0	0	Busia	May - June 2018
BUS.1.18.AN381	A. arabiensis	0	0	Busia	May - June 2018
BUS.1.18.AN382	A. arabiensis	0	0	Busia	May - June 2018
BUS.1.18.AN383	A. arabiensis	0	0	Busia	May - June 2018
BUS.1.18.AN384	A. arabiensis	0	0	Busia	May - June 2018
BUS.1.18.AN385	A. arabiensis	0	0	Busia	May - June 2018
BUS.1.18.AN386	A. arabiensis	0	0	Busia	May - June 2018
BUS.1.18.AN387	A. arabiensis	0	0	Busia	May - June 2018
BUS.1.18.AN388	A. arabiensis	0	0	Busia	May - June 2018
BUS.1.18.AN389	A. arabiensis	0	0	Busia	May - June 2018
BUS.1.18.AN390	A. arabiensis	0	0	Busia	May - June 2018
BUS.1.18.AN391	A. arabiensis	0	0	Busia	May - June 2018
BUS.1.18.AN392	A. arabiensis	0	0	Busia	May - June 2018
BUS.1.18.AN393	A. arabiensis	0	0	Busia	May - June 2018
BUS.1.18.AN394	A. arabiensis	0	0	Busia	May - June 2018
BUS.1.18.AN395	A. arabiensis	0	0	Busia	May - June 2018
BUS.1.18.AN396	A. arabiensis	0	0	Busia	May - June 2018
BUS.1.18.AN397	A. arabiensis	0	0	Busia	May - June 2018
BUS.1.18.AN398	A. arabiensis	0	0	Busia	May - June 2018
BUS.1.18.AN399	A. arabiensis	0	0	Busia	May - June 2018
BUS.1.18.AN400	A. arabiensis	0	0	Busia	May - June 2018
BUS.1.18.AN401	A. arabiensis	0	0	Busia	May - June 2018
BUS.1.18.AN402	A. arabiensis	0	0	Busia	May - June 2018
BUS.1.18.AN403	A. arabiensis	0	0	Busia	May - June 2018
BUS.1.18.AN404	A. arabiensis	0	0	Busia	May - June 2018
BUS.1.18.AN405	A. arabiensis	0	0	Busia	May - June 2018
BUS.1.18.AN406	A. arabiensis	0	0	Busia	May - June 2018
BUS.1.18.AN407	A. arabiensis	0	0	Busia	May - June 2018
BUS.1.18.AN408	A. arabiensis	0	0	Busia	May - June 2018
BUS.1.18.AN409	A. arabiensis	0	0	Busia	May - June 2018
BUS.1.18.AN410	A. arabiensis	0	0	Busia	May - June 2018
BUS.1.18.AN411	A. arabiensis	0	0	Busia	May - June 2018
BUS.1.18.AN412	A. arabiensis	0	0	Busia	May - June 2018
BUS.1.18.AN413	A. arabiensis	0	0	Busia	May - June 2018
BUS.1.18.AN414	A. arabiensis	0	0	Busia	May - June 2018
BUS.1.18.AN415	A. arabiensis	0	0	Busia	May - June 2018
BUS.1.18.AN416	A. arabiensis	0	0	Busia	May - June 2018
BUS.1.18.AN417	A. arabiensis	0	0	Busia	May - June 2018
BUS.1.18.AN418	A. arabiensis	0	0	Busia	May - June 2018
BUS.1.18.AN419	A. arabiensis	0	0	Busia	May - June 2018
BUS.1.18.AN420	A. arabiensis	0	0	Busia	May - June 2018
BUS.1.18.AN421	A. arabiensis	0	0	Busia	May - June 2018
BUS.1.18.AN422	A. arabiensis	0	0	Busia	May - June 2018
BUS.1.18.AN423	A. arabiensis	0	0	Busia	May - June 2018
BUS.1.18.AN424	A. arabiensis	0	0	Busia	May - June 2018
BUS.1.18.AN425	A. arabiensis	0	0	Busia	May - June 2018
BUS.1.18.AN426	A. arabiensis	0	0	Busia	May - June 2018
BUS.1.18.AN427	A. arabiensis	0	0	Busia	May - June 2018
BUS.1.18.AN428	A. arabiensis	0	0	Busia	May - June 2018
BUS.1.18.AN429	A. arabiensis	0	0	Busia	May - June 2018
BUS.1.18.AN430	A. arabiensis	0	0	Busia	May - June 2018
BUS.1.18.AN431	A. arabiensis	0	0	Busia	May - June 2018
BUS.1.18.AN432	A. arabiensis	0	0	Busia	May - June 2018
BUS.1.18.AN433	A. arabiensis	0	0	Busia	May - June 2018
BUS.1.18.AN434	A. arabiensis	0	0	Busia	May - June 2018
BUS.1.18.AN435	A. arabiensis	0	0	Busia	May - June 2018
BUS.1.18.AN436	A. arabiensis	0	0	Busia	May - June 2018
BUS.1.18.AN437	A. arabiensis	0	0	Busia	May - June 2018
BUS.1.18.AN438	A. arabiensis	0	0	Busia	May - June 2018
BUS.1.18.AN439	A. arabiensis	0	0	Busia	May - June 2018
BUS.1.18.AN440	A. arabiensis	0	0	Busia	May - June 2018
BUS.1.18.AN441	A. arabiensis	0	0	Busia	May - June 2018
BUS.1.18.AN442	A. arabiensis	0	0	Busia	May - June 2018
BUS.1.18.AN443	A. arabiensis	0	0	Busia	May - June 2018
BUS.1.18.AN444	A. arabiensis	0	0	Busia	May - June 2018
BUS.1.18.AN445	A. arabiensis	0	0	Busia	May - June 2018
BUS.1.18.AN446	A. arabiensis	0	0	Busia	May - June 2018
BUS.1.18.AN447	A. arabiensis	0	0	Busia	May - June 2018
BUS.1.18.AN448	A. arabiensis	0	0	Busia	May - June 2018
BUS.1.18.AN449	A. arabiensis	0	0	Busia	May - June 2018
BUS.1.18.AN450	A. arabiensis	0	0	Busia	May - June 2018
BUS.1.18.AN451	A. arabiensis	0	0	Busia	May - June 2018
BUS.1.18.AN452	A. arabiensis	0	0	Busia	May - June 2018
BUS.1.18.AN453	A. arabiensis	0	0	Busia	May - June 2018
BUS.1.18.AN454	A. arabiensis	0	0	Busia	May - June 2018
BUS.1.18.AN455	A. arabiensis	0	0	Busia	May - June 2018
BUS.1.18.AN456	A. arabiensis	0	0	Busia	May - June 2018
BUS.1.18.AN457	A. arabiensis	0	0	Busia	May - June 2018
BUS.1.18.AN458	A. arabiensis	0	0	Busia	May - June 2018
BUS.1.18.AN459	A. arabiensis	0	0	Busia	May - June 2018
BUS.1.18.AN460	A. arabiensis	0	0	Busia	May - June 2018
BUS.1.18.AN461	A. arabiensis	0	0	Busia	May - June 2018
BUS.1.18.AN462	A. arabiensis	0	0	Busia	May - June 2018
BUS.1.18.AN463	A. arabiensis	0	0	Busia	May - June 2018
BUS.1.18.AN464	A. arabiensis	0	0	Busia	May - June 2018
BUS.1.18.AN465	A. arabiensis	0	0	Busia	May - June 2018
BUS.1.18.AN466	A. arabiensis	0	0	Busia	May - June 2018
BUS.1.18.AN467	A. arabiensis	0	0	Busia	May - June 2018
BUS.1.18.AN468	A. arabiensis	0	0	Busia	May - June 2018
BUS.1.18.AN469	A. arabiensis	0	0	Busia	May - June 2018
BUS.1.18.AN470	A. arabiensis	0	0	Busia	May - June 2018
BUS.1.18.AN471	A. arabiensis	0	0	Busia	May - June 2018
BUS.1.18.AN472	A. arabiensis	0	0	Busia	May - June 2018
BUS.1.18.AN473	A. arabiensis	0	0	Busia	May - June 2018
BUS.1.18.AN474	A. arabiensis	0	0	Busia	May - June 2018
BUS.1.18.AN475	A. arabiensis	0	0	Busia	May - June 2018
BUS.1.18.AN476	A. arabiensis	0	0	Busia	May - June 2018
BUS.1.18.AN477	A. arabiensis	0	0	Busia	May - June 2018
BUS.1.18.AN478	A. arabiensis	0	0	Busia	May - June 2018
BUS.1.18.AN479	A. arabiensis	0	0	Busia	May - June 2018
BUS.1.18.AN480	A. arabiensis	0	0	Busia	May - June 2018
BUS.1.18.AN481	A. arabiensis	0	0	Busia	May - June 2018
BUS.1.18.AN482	A. arabiensis	0	0	Busia	May - June 2018
BUS.1.18.AN483	A. arabiensis	0	0	Busia	May - June 2018
BUS.1.18.AN484	A. arabiensis	0	0	Busia	May - June 2018
BUS.1.18.AN485	A. arabiensis	0	0	Busia	May - June 2018
BUS.1.18.AN486	A. arabiensis	0	0	Busia	May - June 2018
BUS.1.18.AN487	A. arabiensis	0	0	Busia	May - June 2018
BUS.1.18.AN488	A. arabiensis	0	0	Busia	May - June 2018
BUS.1.18.AN489	A. arabiensis	0	0	Busia	May - June 2018
BUS.1.18.AN490	A. arabiensis	0	0	Busia	May - June 2018
BUS.1.18.AN491	A. arabiensis	0	0	Busia	May - June 2018
BUS.1.18.AN492	A. arabiensis	0	0	Busia	May - June 2018
BUS.1.18.AN493	A. arabiensis	0	0	Busia	May - June 2018
BUS.1.18.AN494	A. arabiensis	0	0	Busia	May - June 2018
BUS.1.18.AN495	A. arabiensis	0	0	Busia	May - June 2018
BUS.1.18.AN496	A. arabiensis	0	0	Busia	May - June 2018
BUS.1.18.AN497	A. arabiensis	0	0	Busia	May - June 2018
BUS.1.18.AN498	A. arabiensis	0	0	Busia	May - June 2018
BUS.1.18.AN499	A. arabiensis	0	0	Busia	May - June 2018
BUS.1.18.AN500	A. arabiensis	0	0	Busia	May - June 2018
BUS.1.18.AN501	A. arabiensis	0	0	Busia	May - June 2018
BUS.1.18.AN502	A. arabiensis	0	0	Busia	May - June 2018
BUS.1.18.AN503	A. arabiensis	0	0	Busia	May - June 2018
BUS.1.18.AN504	A. arabiensis	0	0	Busia	May - June 2018
BUS.1.18.AN505	A. arabiensis	0	0	Busia	May - June 2018
BUS.1.18.AN506	A. arabiensis	0	0	Busia	May - June 2018
BUS.1.18.AN507	A. arabiensis	0	0	Busia	May - June 2018
BUS.1.18.AN508	A. arabiensis	0	0	Busia	May - June 2018
BUS.1.18.AN509	A. arabiensis	0	0	Busia	May - June 2018
BUS.1.18.AN510	A. arabiensis	0	0	Busia	May - June 2018
BUS.1.18.AN511	A. arabiensis	0	0	Busia	May - June 2018
BUS.1.18.AN512	A. arabiensis	0	0	Busia	May - June 2018
BUS.1.18.AN513	A. arabiensis	0	0	Busia	May - June 2018
BUS.1.18.AN514	A. arabiensis	0	0	Busia	May - June 2018
BUS.1.18.AN515	A. arabiensis	0	0	Busia	May - June 2018
BUS.1.18.AN516	A. arabiensis	0	0	Busia	May - June 2018
BUS.1.18.AN517	A. arabiensis	0	0	Busia	May - June 2018
BUS.1.18.AN518	A. arabiensis	0	0	Busia	May - June 2018
BUS.1.18.AN519	A. arabiensis	0	0	Busia	May - June 2018
BUS.1.18.AN520	A. arabiensis	0	0	Busia	May - June 2018
BUS.1.18.AN521	A. arabiensis	0	0	Busia	May - June 2018
BUS.1.18.AN522	A. arabiensis	0	0	Busia	May - June 2018
BUS.1.18.AN523	A. arabiensis	0	0	Busia	May - June 2018
BUS.1.18.AN524	A. arabiensis	0	0	Busia	May - June 2018
BUS.1.18.AN525	A. arabiensis	0	0	Busia	May - June 2018
BUS.1.18.AN526	A. arabiensis	0	0	Busia	May - June 2018
BUS.1.18.AN527	A. arabiensis	0	0	Busia	May - June 2018
BUS.1.18.AN528	A. arabiensis	0	0	Busia	May - June 2018
BUS.1.18.AN529	A. arabiensis	0	0	Busia	May - June 2018
BUS.1.18.AN530	A. arabiensis	0	0	Busia	May - June 2018
BUS.1.18.AN531	A. arabiensis	0	0	Busia	May - June 2018
BUS.1.18.AN532	A. arabiensis	0	0	Busia	May - June 2018
BUS.1.18.AN533	A. arabiensis	0	0	Busia	May - June 2018
BUS.1.18.AN534	A. arabiensis	0	0	Busia	May - June 2018
BUS.1.18.AN535	A. arabiensis	0	0	Busia	May - June 2018
BUS.1.18.AN536	A. arabiensis	0	0	Busia	May - June 2018
BUS.1.18.AN537	A. arabiensis	0	0	Busia	May - June 2018
BUS.1.18.AN538	A. arabiensis	0	0	Busia	May - June 2018
BUS.1.18.AN539	A. arabiensis	0	0	Busia	May - June 2018
BUS.1.18.AN540	A. arabiensis	0	0	Busia	May - June 2018
BUS.1.18.AN541	A. arabiensis	0	0	Busia	May - June 2018
BUS.1.18.AN542	A. arabiensis	0	0	Busia	May - June 2018
BUS.1.18.AN543	A. arabiensis	0	0	Busia	May - June 2018
BUS.1.18.AN544	A. arabiensis	0	0	Busia	May - June 2018
BUS.1.18.AN545	A. arabiensis	0	0	Busia	May - June 2018
BUS.1.18.AN546	A. arabiensis	0	0	Busia	May - June 2018
BUS.1.18.AN547	A. arabiensis	0	0	Busia	May - June 2018
BUS.1.18.AN548	A. arabiensis	0	0	Busia	May - June 2018
BUS.1.18.AN549	A. arabiensis	0	0	Busia	May - June 2018
BUS.1.18.AN550	A. arabiensis	0	0	Busia	May - June 2018
BUS.1.18.AN551	A. arabiensis	0	0	Busia	May - June 2018
BUS.1.18.AN552	A. arabiensis	0	0	Busia	May - June 2018
BUS.1.18.AN553	A. arabiensis	0	0	Busia	May - June 2018
BUS.1.18.AN554	A. arabiensis	0	0	Busia	May - June 2018
BUS.1.18.AN555	A. arabiensis	0	0	Busia	May - June 2018
BUS.1.18.AN556	A. arabiensis	0	0	Busia	May - June 2018
BUS.1.18.AN557	A. arabiensis	0	0	Busia	May - June 2018
BUS.1.18.AN558	A. arabiensis	0	0	Busia	May - June 2018
BUS.1.18.AN559	A. arabiensis	0	0	Busia	May - June 2018
BUS.1.18.AN560	A. arabiensis	0	0	Busia	May - June 2018
BUS.1.18.AN561	A. arabiensis	0	0	Busia	May - June 2018
BUS.1.18.AN562	A. arabiensis	0	0	Busia	May - June 2018
BUS.1.18.AN563	A. arabiensis	0	0	Busia	May - June 2018
BUS.1.18.AN564	A. arabiensis	0	0	Busia	May - June 2018
BUS.1.18.AN565	A. arabiensis	0	0	Busia	May - June 2018
BUS.1.18.AN566	A. arabiensis	0	0	Busia	May - June 2018
BUS.1.18.AN567	A. arabiensis	0	0	Busia	May - June 2018
BUS.1.18.AN568	A. arabiensis	0	0	Busia	May - June 2018
BUS.1.18.AN569	A. arabiensis	0	0	Busia	May - June 2018
BUS.1.18.AN570	A. arabiensis	0	0	Busia	May - June 2018
BUS.1.18.AN571	A. arabiensis	0	0	Busia	May - June 2018
BUS.1.18.AN572	A. arabiensis	0	0	Busia	May - June 2018
BUS.1.18.AN573	A. arabiensis	0	0	Busia	May - June 2018
BUS.1.18.AN574	A. arabiensis	0	0	Busia	May - June 2018
BUS.1.18.AN575	A. arabiensis	0	0	Busia	May - June 2018
BUS.1.18.AN576	A. arabiensis	0	0	Busia	May - June 2018
BUS.1.18.AN577	A. arabiensis	0	0	Busia	May - June 2018
BUS.1.18.AN578	A. arabiensis	0	0	Busia	May - June 2018
BUS.1.18.AN579	A. arabiensis	0	0	Busia	May - June 2018
BUS.1.18.AN580	A. arabiensis	0	0	Busia	May - June 2018
BUS.1.18.AN581	A. arabiensis	0	0	Busia	May - June 2018
BUS.1.18.AN582	A. arabiensis	0	0	Busia	May - June 2018
BUS.1.18.AN583	A. arabiensis	0	0	Busia	May - June 2018
BUS.1.18.AN584	A. arabiensis	0	0	Busia	May - June 2018
BUS.1.18.AN585	A. arabiensis	0	0	Busia	May - June 2018
BUS.1.18.AN586	A. arabiensis	0	0	Busia	May - June 2018
BUS.1.18.AN587	A. arabiensis	0	0	Busia	May - June 2018
BUS.1.18.AN588	A. arabiensis	0	0	Busia	May - June 2018
BUS.1.18.AN589	A. arabiensis	0	0	Busia	May - June 2018
BUS.1.18.AN590	A. arabiensis	0	0	Busia	May - June 2018
BUS.1.18.AN591	A. arabiensis	0	0	Busia	May - June 2018
BUS.1.18.AN592	A. arabiensis	0	0	Busia	May - June 2018
BUS.1.18.AN593	A. arabiensis	0	0	Busia	May - June 2018
BUS.1.18.AN594	A. arabiensis	0	0	Busia	May - June 2018
BUS.1.18.AN595	A. arabiensis	0	0	Busia	May - June 2018
BUS.1.18.AN596	A. arabiensis	0	0	Busia	May - June 2018
BUS.1.18.AN597	A. arabiensis	0	0	Busia	May - June 2018
BUS.1.18.AN598	A. arabiensis	0	0	Busia	May - June 2018
BUS.1.18.AN599	A. arabiensis	0	0	Busia	May - June 2018
BUS.1.18.AN600	A. arabiensis	0	0	Busia	May - June 2018
BUS.1.18.AN601	A. arabiensis	0	0	Busia	May - June 2018
BUS.1.18.AN602	A. arabiensis	0	0	Busia	May - June 2018
BUS.1.18.AN603	A. arabiensis	0	0	Busia	May - June 2018
BUS.1.18.AN604	A. arabiensis	0	0	Busia	May - June 2018
BUS.1.18.AN605	A. arabiensis	0	0	Busia	May - June 2018
BUS.1.18.AN606	A. arabiensis	0	0	Busia	May - June 2018
BUS.1.18.AN607	A. arabiensis	0	0	Busia	May - June 2018
BUS.1.18.AN608	A. arabiensis	0	0	Busia	May - June 2018
BUS.1.18.AN609	A. arabiensis	0	0	Busia	May - June 2018
BUS.1.18.AN610	A. arabiensis	0	0	Busia	May - June 2018
BUS.1.18.AN611	A. arabiensis	0	0	Busia	May - June 2018
BUS.1.18.AN612	A. arabiensis	0	0	Busia	May - June 2018
BUS.1.18.AN613	A. arabiensis	0	0	Busia	May - June 2018
BUS.1.18.AN614	A. arabiensis	0	0	Busia	May - June 2018
BUS.1.18.AN615	A. arabiensis	0	0	Busia	May - June 2018
BUS.1.18.AN616	A. arabiensis	0	0	Busia	May - June 2018
BUS.1.18.AN617	A. arabiensis	0	0	Busia	May - June 2018
BUS.1.18.AN618	A. arabiensis	0	0	Busia	May - June 2018
BUS.1.18.AN619	A. arabiensis	0	0	Busia	May - June 2018
BUS.1.18.AN620	A. arabiensis	0	0	Busia	May - June 2018
BUS.1.18.AN621	A. arabiensis	0	0	Busia	May - June 2018
BUS.1.18.AN622	A. arabiensis	0	0	Busia	May - June 2018
BUS.1.18.AN623	A. arabiensis	0	0	Busia	May - June 2018
BUS.1.18.AN624	A. arabiensis	0	0	Busia	May - June 2018
BUS.1.18.AN625	A. arabiensis	0	0	Busia	May - June 2018
BUS.1.18.AN626	A. arabiensis	0	0	Busia	May - June 2018
BUS.1.18.AN627	A. arabiensis	0	0	Busia	May - June 2018
BUS.1.18.AN628	A. arabiensis	0	0	Busia	May - June 2018
BUS.1.18.AN629	A. arabiensis	0	0	Busia	May - June 2018
BUS.1.18.AN630	A. arabiensis	0	0	Busia	May - June 2018
BUS.1.18.AN631	A. arabiensis	0	0	Busia	May - June 2018
BUS.1.18.AN632	A. arabiensis	0	0	Busia	May - June 2018
BUS.1.18.AN633	A. arabiensis	0	0	Busia	May - June 2018
BUS.1.18.AN634	A. arabiensis	0	0	Busia	May - June 2018
BUS.1.18.AN635	A. arabiensis	0	0	Busia	May - June 2018
BUS.1.18.AN636	A. arabiensis	0	0	Busia	May - June 2018
BUS.1.18.AN637	A. arabiensis	0	0	Busia	May - June 2018
BUS.1.18.AN638	A. arabiensis	0	0	Busia	May - June 2018
BUS.1.18.AN639	A. arabiensis	0	0	Busia	May - June 2018
BUS.1.18.AN640	A. arabiensis	0	0	Busia	May - June 2018
BUS.1.18.AN641	A. arabiensis	0	0	Busia	May - June 2018
BUS.1.18.AN642	A. arabiensis	0	0	Busia	May - June 2018
BUS.1.18.AN643	A. arabiensis	0	0	Busia	May - June 2018
BUS.1.18.AN644	A. arabiensis	0	0	Busia	May - June 2018
BUS.1.18.AN645	A. arabiensis	0	0	Busia	May - June 2018
BUS.1.18.AN646	A. arabiensis	0	0	Busia	May - June 2018
BUS.1.18.AN647	A. arabiensis	0	0	Busia	May - June 2018
BUS.1.18.AN648	A. arabiensis	0	0	Busia	May - June 2018
BUS.1.18.AN649	A. arabiensis	0	0	Busia	May - June 2018
BUS.1.18.AN650	A. arabiensis	0	0	Busia	May - June 2018
BUS.1.18.AN651	A. arabiensis	0	0	Busia	May - June 2018
BUS.1.18.AN652	A. arabiensis	0	0	Busia	May - June 2018
BUS.1.18.AN653	A. arabiensis	0	0	Busia	May - June 2018
BUS.1.18.AN654	A. arabiensis	0	0	Busia	May - June 2018
BUS.1.18.AN655	A. arabiensis	0	0	Busia	May - June 2018
BUS.1.18.AN656	A. arabiensis	0	0	Busia	May - June 2018
BUS.1.18.AN657	A. arabiensis	0	0	Busia	May - June 2018
BUS.1.18.AN658	A. arabiensis	0	0	Busia	May - June 2018
BUS.1.18.AN659	A. arabiensis	0	0	Busia	May - June 2018
BUS.1.18.AN660	A. arabiensis	0	0	Busia	May - June 2018
BUS.1.18.AN661	A. arabiensis	0	0	Busia	May - June 2018
BUS.1.18.AN662	A. arabiensis	0	0	Busia	May - June 2018
BUS.1.18.AN663	A. arabiensis	0	0	Busia	May - June 2018
BUS.1.18.AN664	A. arabiensis	0	0	Busia	May - June 2018
BUS.1.18.AN665	A. arabiensis	0	0	Busia	May - June 2018
BUS.1.18.AN666	A. arabiensis	0	0	Busia	May - June 2018
BUS.1.18.AN667	A. arabiensis	0	0	Busia	May - June 2018
BUS.1.18.AN668	A. arabiensis	0	0	Busia	May - June 2018
BUS.1.18.AN669	A. arabiensis	0	0	Busia	May - June 2018
BUS.1.18.AN670	A. arabiensis	0	0	Busia	May - June 2018
BUS.1.18.AN671	A. arabiensis	0	0	Busia	May - June 2018
BUS.1.18.AN672	A. arabiensis	0	0	Busia	May - June 2018
BUS.1.18.AN673	A. arabiensis	0	0	Busia	May - June 2018
BUS.1.18.AN674	A. arabiensis	0	0	Busia	May - June 2018
BUS.1.18.AN675	A. arabiensis	0	0	Busia	May - June 2018
BUS.1.18.AN676	A. arabiensis	0	0	Busia	May - June 2018
BUS.1.18.AN677	A. arabiensis	0	0	Busia	May - June 2018
BUS.1.18.AN678	A. arabiensis	0	0	Busia	May - June 2018
BUS.1.18.AN679	A. arabiensis	0	0	Busia	May - June 2018
BUS.1.18.AN680	A. arabiensis	0	0	Busia	May - June 2018
BUS.1.18.AN681	A. arabiensis	0	0	Busia	May - June 2018
BUS.1.18.AN682	A. arabiensis	0	0	Busia	May - June 2018
BUS.1.18.AN683	A. arabiensis	0	0	Busia	May - June 2018
BUS.1.18.AN684	A. arabiensis	0	0	Busia	May - June 2018
BUS.1.18.AN685	A. arabiensis	0	0	Busia	May - June 2018
BUS.1.18.AN686	A. arabiensis	0	0	Busia	May - June 2018
BUS.1.18.AN687	A. arabiensis	0	0	Busia	May - June 2018
BUS.1.18.AN688	A. arabiensis	0	0	Busia	May - June 2018
BUS.1.18.AN689	A. arabiensis	0	0	Busia	May - June 2018
BUS.1.18.AN690	A. arabiensis	0	0	Busia	May - June 2018
BUS.1.18.AN691	A. arabiensis	0	0	Busia	May - June 2018
BUS.1.18.AN692	A. arabiensis	0	0	Busia	May - June 2018
BUS.1.18.AN693	A. arabiensis	0	0	Busia	May - June 2018
BUS.1.18.AN694	A. arabiensis	0	0	Busia	May - June 2018
BUS.1.18.AN695	A. arabiensis	0	0	Busia	May - June 2018
BUS.1.18.AN696	A. arabiensis	0	0	Busia	May - June 2018
BUS.1.18.AN697	A. arabiensis	0	0	Busia	May - June 2018
BUS.1.18.AN698	A. arabiensis	0	0	Busia	May - June 2018
BUS.1.18.AN699	A. arabiensis	0	0	Busia	May - June 2018
BUS.1.18.AN700	A. arabiensis	0	0	Busia	May - June 2018
BUS.1.18.AN701	A. arabiensis	0	0	Busia	May - June 2018
BUS.1.18.AN702	A. arabiensis	0	0	Busia	May - June 2018
BUS.1.18.AN703	A. arabiensis	0	0	Busia	May - June 2018
BUS.1.18.AN704	A. arabiensis	0	0	Busia	May - June 2018
BUS.1.18.AN705	A. arabiensis	0	0	Busia	May - June 2018
BUS.1.18.AN706	A. arabiensis	0	0	Busia	May - June 2018
BUS.1.18.AN707	A. arabiensis	0	0	Busia	May - June 2018
BUS.1.18.AN708	A. arabiensis	0	0	Busia	May - June 2018
BUS.1.18.AN709	A. arabiensis	0	0	Busia	May - June 2018
BUS.1.18.AN710	A. arabiensis	0	0	Busia	May - June 2018
BUS.1.18.AN711	A. arabiensis	0	0	Busia	May - June 2018
BUS.1.18.AN712	A. arabiensis	0	0	Busia	May - June 2018
BUS.1.18.AN713	A. arabiensis	0	0	Busia	May - June 2018
BUS.1.18.AN714	A. arabiensis	0	0	Busia	May - June 2018
BUS.1.18.AN715	A. arabiensis	0	0	Busia	May - June 2018
BUS.1.18.AN716	A. arabiensis	0	0	Busia	May - June 2018
BUS.1.18.AN717	A. arabiensis	0	0	Busia	May - June 2018
BUS.1.18.AN718	A. arabiensis	0	0	Busia	May - June 2018
BUS.1.18.AN719	A. arabiensis	0	0	Busia	May - June 2018
BUS.1.18.AN720	A. arabiensis	0	0	Busia	May - June 2018
BUS.1.18.AN721	A. arabiensis	0	0	Busia	May - June 2018
BUS.1.18.AN722	A. arabiensis	0	0	Busia	May - June 2018
BUS.1.18.AN723	A. arabiensis	0	0	Busia	May - June 2018
BUS.1.18.AN724	A. arabiensis	0	0	Busia	May - June 2018
BUS.1.18.AN725	A. arabiensis	0	0	Busia	May - June 2018
BUS.1.18.AN726	A. arabiensis	0	0	Busia	May - June 2018
BUS.1.18.AN727	A. arabiensis	0	0	Busia	May - June 2018
BUS.1.18.AN728	A. arabiensis	0	0	Busia	May - June 2018
BUS.1.18.AN729	A. arabiensis	0	0	Busia	May - June 2018
BUS.1.18.AN730	A. arabiensis	0	0	Busia	May - June 2018
BUS.1.18.AN731	A. arabiensis	0	0	Busia	May - June 2018
BUS.1.18.AN732	A. arabiensis	0	0	Busia	May - June 2018
BUS.1.18.AN733	A. arabiensis	0	0	Busia	May - June 2018
BUS.1.18.AN734	A. arabiensis	0	0	Busia	May - June 2018
BUS.1.18.AN735	A. arabiensis	0	0	Busia	May - June 2018
BUS.1.18.AN736	A. arabiensis	0	0	Busia	May - June 2018
BUS.1.18.AN737	A. arabiensis	0	0	Busia	May - June 2018
BUS.1.18.AN738	A. arabiensis	0	0	Busia	May - June 2018
BUS.1.18.AN739	A. arabiensis	0	0	Busia	May - June 2018
BUS.1.18.AN740	A. arabiensis	0	0	Busia	May - June 2018
BUS.1.18.AN741	A. arabiensis	0	0	Busia	May - June 2018
BUS.1.18.AN742	A. arabiensis	0	0	Busia	May - June 2018
BUS.1.18.AN743	A. arabiensis	0	0	Busia	May - June 2018
BUS.1.18.AN744	A. arabiensis	0	0	Busia	May - June 2018
BUS.1.18.AN745	A. arabiensis	0	0	Busia	May - June 2018
BUS.1.18.AN746	A. arabiensis	0	0	Busia	May - June 2018
BUS.1.18.AN747	A. arabiensis	0	0	Busia	May - June 2018
BUS.1.18.AN748	A. arabiensis	0	0	Busia	May - June 2018
BUS.1.18.AN749	A. arabiensis	0	0	Busia	May - June 2018
BUS.1.18.AN750	A. arabiensis	0	0	Busia	May - June 2018
BUS.1.18.AN751	A. arabiensis	0	0	Busia	May - June 2018
BUS.1.18.AN752	A. arabiensis	0	0	Busia	May - June 2018
BUS.1.18.AN753	A. arabiensis	0	0	Busia	May - June 2018
BUS.1.18.AN754	A. arabiensis	0	0	Busia	May - June 2018
BUS.1.18.AN755	A. arabiensis	0	0	Busia	May - June 2018
BUS.1.18.AN756	A. arabiensis	0	0	Busia	May - June 2018
BUS.1.18.AN757	A. arabiensis	0	0	Busia	May - June 2018
BUS.1.18.AN758	A. arabiensis	0	0	Busia	May - June 2018
BUS.1.18.AN759	A. arabiensis	0	0	Busia	May - June 2018
BUS.1.18.AN760	A. arabiensis	0	0	Busia	May - June 2018
BUS.1.18.AN761	A. arabiensis	0	0	Busia	May - June 2018
BUS.1.18.AN762	A. arabiensis	0	0	Busia	May - June 2018
BUS.1.18.AN763	A. arabiensis	0	0	Busia	May - June 2018
BUS.1.18.AN764	A. arabiensis	0	0	Busia	May - June 2018
BUS.1.18.AN765	A. arabiensis	0	0	Busia	May - June 2018
BUS.1.18.AN766	A. arabiensis	0	0	Busia	May - June 2018
BUS.1.18.AN767	A. arabiensis	0	0	Busia	May - June 2018
BUS.1.18.AN768	A. arabiensis	0	0	Busia	May - June 2018
BUS.1.18.AN769	A. arabiensis	0	0	Busia	May - June 2018
BUS.1.18.AN770	A. arabiensis	0	0	Busia	May - June 2018
BUS.1.18.AN771	A. arabiensis	0	0	Busia	May - June 2018
BUS.1.18.AN772	A. arabiensis	0	0	Busia	May - June 2018
BUS.1.18.AN773	A. arabiensis	0	0	Busia	May - June 2018
BUS.1.18.AN774	A. arabiensis	0	0	Busia	May - June 2018
BUS.1.18.AN775	A. arabiensis	0	0	Busia	May - June 2018
BUS.1.18.AN776	A. arabiensis	0	0	Busia	May - June 2018
BUS.1.18.AN777	A. arabiensis	0	0	Busia	May - June 2018
BUS.1.18.AN778	A. arabiensis	0	0	Busia	May - June 2018
BUS.1.18.AN779	A. arabiensis	0	0	Busia	May - June 2018
BUS.1.18.AN780	A. arabiensis	0	0	Busia	May - June 2018
BUS.1.18.AN781	A. arabiensis	0	0	Busia	May - June 2018
BUS.1.18.AN782	A. arabiensis	0	0	Busia	May - June 2018
BUS.1.18.AN783	A. arabiensis	0	0	Busia	May - June 2018
BUS.1.18.AN784	A. arabiensis	0	0	Busia	May - June 2018
BUS.1.18.AN785	A. arabiensis	0	0	Busia	May - June 2018
BUS.1.18.AN786	A. arabiensis	0	0	Busia	May - June 2018
BUS.1.18.AN787	A. arabiensis	0	0	Busia	May - June 2018
BUS.1.18.AN788	A. arabiensis	0	0	Busia	May - June 2018
BUS.1.18.AN789	A. arabiensis	0	0	Busia	May - June 2018
BUS.1.18.AN790	A. arabiensis	0	0	Busia	May - June 2018
BUS.1.18.AN791	A. arabiensis	0	0	Busia	May - June 2018
BUS.1.18.AN792	A. arabiensis	0	0	Busia	May - June 2018
BUS.1.18.AN793	A. arabiensis	0	0	Busia	May - June 2018
BUS.1.18.AN794	A. arabiensis	0	0	Busia	May - June 2018
BUS.1.18.AN795	A. arabiensis	0	0	Busia	May - June 2018
BUS.1.18.AN796	A. arabiensis	0	0	Busia	May - June 2018
BUS.1.18.AN797	A. arabiensis	0	0	Busia	May - June 2018
BUS.1.18.AN798	A. arabiensis	0	0	Busia	May - June 2018
BUS.1.18.AN799	A. arabiensis	0	0	Busia	May - June 2018
BUS.1.18.AN800	A. arabiensis	0	0	Busia	May - June 2018
BUS.1.18.AN801	A. arabiensis	0	0	Busia	May - June 2018
BUS.1.18.AN802	A. arabiensis	0	0	Busia	May - June 2018
BUS.1.18.AN803	A. arabiensis	0	0	Busia	May - June 2018
BUS.1.18.AN804	A. arabiensis	0	0	Busia	May - June 2018
BUS.1.18.AN805	A. arabiensis	0	0	Busia	May - June 2018
BUS.1.18.AN806	A. arabiensis	0	0	Busia	May - June 2018
BUS.1.18.AN807	A. arabiensis	0	0	Busia	May - June 2018
BUS.1.18.AN808	A. arabiensis	0	0	Busia	May - June 2018
BUS.1.18.AN809	A. arabiensis	0	0	Busia	May - June 2018
BUS.1.18.AN810	A. arabiensis	0	0	Busia	May - June 2018
BUS.1.18.AN811	A. arabiensis	0	0	Busia	May - June 2018
BUS.1.18.AN812	A. arabiensis	0	0	Busia	May - June 2018
BUS.1.18.AN813	A. arabiensis	0	0	Busia	May - June 2018
BUS.1.18.AN814	A. arabiensis	0	0	Busia	May - June 2018
BUS.1.18.AN815	A. arabiensis	0	0	Busia	May - June 2018
BUS.1.18.AN816	A. arabiensis	0	0	Busia	May - June 2018
BUS.1.18.AN817	A. arabiensis	0	0	Busia	May - June 2018
BUS.1.18.AN818	A. arabiensis	0	0	Busia	May - June 2018
BUS.1.18.AN819	A. arabiensis	0	0	Busia	May - June 2018
BUS.1.18.AN820	A. arabiensis	0	0	Busia	May - June 2018
BUS.1.18.AN821	A. arabiensis	0	0	Busia	May - June 2018
BUS.1.18.AN822	A. arabiensis	0	0	Busia	May - June 2018
BUS.1.18.AN823	A. arabiensis	0	0	Busia	May - June 2018
BUS.1.18.AN824	A. arabiensis	0	0	Busia	May - June 2018
BUS.1.18.AN825	A. arabiensis	0	0	Busia	May - June 2018
BUS.1.18.AN826	A. arabiensis	0	0	Busia	May - June 2018
BUS.1.18.AN827	A. arabiensis	0	0	Busia	May - June 2018
BUS.1.18.AN828	A. arabiensis	0	0	Busia	May - June 2018
BUS.1.18.AN829	A. arabiensis	0	0	Busia	May - June 2018
BUS.1.18.AN830	A. arabiensis	0	0	Busia	May - June 2018
BUS.1.18.AN831	A. arabiensis	0	0	Busia	May - June 2018
BUS.1.18.AN832	A. arabiensis	0	0	Busia	May - June 2018
BUS.1.18.AN833	A. arabiensis	0	0	Busia	May - June 2018
BUS.1.18.AN834	A. arabiensis	0	0	Busia	May - June 2018
BUS.1.18.AN835	A. arabiensis	0	0	Busia	May - June 2018
BUS.1.18.AN836	A. arabiensis	0	0	Busia	May - June 2018
BUS.1.18.AN837	A. arabiensis	0	0	Busia	May - June 2018
BUS.1.18.AN838	A. arabiensis	0	0	Busia	May - June 2018
BUS.1.18.AN839	A. arabiensis	0	0	Busia	May - June 2018
BUS.1.18.AN840	A. arabiensis	0	0	Busia	May - June 2018
BUS.1.18.AN841	A. arabiensis	0	0	Busia	May - June 2018
BUS.1.18.AN842	A. arabiensis	0	0	Busia	May - June 2018
BUS.1.18.AN843	A. arabiensis	0	0	Busia	May - June 2018
BUS.1.18.AN844	A. arabiensis	0	0	Busia	May - June 2018
BUS.1.18.AN845	A. arabiensis	0	0	Busia	May - June 2018
BUS.1.18.AN846	A. arabiensis	0	0	Busia	May - June 2018
BUS.1.18.AN847	A. arabiensis	0	0	Busia	May - June 2018
BUS.1.18.AN848	A. arabiensis	0	0	Busia	May - June 2018
BUS.1.18.AN849	A. arabiensis	0	0	Busia	May - June 2018
BUS.1.18.AN850	A. arabiensis	0	0	Busia	May - June 2018
BUS.1.18.AN851	A. arabiensis	0	0	Busia	May - June 2018
BUS.1.18.AN852	A. arabiensis	0	0	Busia	May - June 2018
BUS.1.18.AN853	A. arabiensis	0	0	Busia	May - June 2018
BUS.1.18.AN854	A. arabiensis	0	0	Busia	May - June 2018
BUS.1.18.AN855	A. arabiensis	0	0	Busia	May - June 2018
BUS.1.18.AN856	A. arabiensis	0	0	Busia	May - June 2018
BUS.1.18.AN857	A. arabiensis	0	0	Busia	May - June 2018
BUS.1.18.AN858	A. arabiensis	0	0	Busia	May - June 2018
BUS.1.18.AN859	A. arabiensis	0	0	Busia	May - June 2018
BUS.1.18.AN860	A. arabiensis	0	0	Busia	May - June 2018
BUS.1.18.AN861	A. arabiensis	0	0	Busia	May - June 2018
BUS.1.18.AN862	A. arabiensis	0	0	Busia	May - June 2018
BUS.1.18.AN863	A. arabiensis	0	0	Busia	May - June 2018
BUS.1.18.AN864	A. arabiensis	0	0	Busia	May - June 2018
BUS.1.18.AN865	A. arabiensis	0	0	Busia	May - June 2018
BUS.1.18.AN866	A. arabiensis	0	0	Busia	May - June 2018
BUS.1.18.AN867	A. arabiensis	0	0	Busia	May - June 2018
BUS.1.18.AN868	A. arabiensis	0	0	Busia	May - June 2018
BUS.1.18.AN869	A. arabiensis	0	0	Busia	May - June 2018
BUS.1.18.AN870	A. arabiensis	0	0	Busia	May - June 2018
BUS.1.18.AN871	A. arabiensis	0	0	Busia	May - June 2018
BUS.1.18.AN872	A. arabiensis	0	0	Busia	May - June 2018
BUS.1.18.AN873	A. arabiensis	0	0	Busia	May - June 2018
BUS.1.18.AN874	A. arabiensis	0	0	Busia	May - June 2018
BUS.1.18.AN875	A. arabiensis	0	0	Busia	May - June 2018
BUS.1.18.AN876	A. arabiensis	0	0	Busia	May - June 2018
BUS.1.18.AN877	A. arabiensis	0	0	Busia	May - June 2018
BUS.1.18.AN878	A. arabiensis	0	0	Busia	May - June 2018
BUS.1.18.AN879	A. arabiensis	0	0	Busia	May - June 2018
BUS.1.18.AN880	A. arabiensis	0	0	Busia	May - June 2018
BUS.1.18.AN881	A. arabiensis	0	0	Busia	May - June 2018
BUS.1.18.AN882	A. arabiensis	0	0	Busia	May - June 2018
BUS.1.18.AN883	A. arabiensis	0	0	Busia	May - June 2018
BUS.1.18.AN884	A. arabiensis	0	0	Busia	May - June 2018
BUS.1.18.AN885	A. arabiensis	0	0	Busia	May - June 2018
BUS.1.18.AN886	A. arabiensis	0	0	Busia	May - June 2018
BUS.1.18.AN887	A. arabiensis	0	0	Busia	May - June 2018
BUS.1.18.AN888	A. arabiensis	0	0	Busia	May - June 2018
BUS.1.18.AN889	A. arabiensis	0	0	Busia	May - June 2018
BUS.1.18.AN890	A. arabiensis	0	0	Busia	May - June 2018
BUS.1.18.AN891	A. arabiensis	0	0	Busia	May - June 2018
BUS.1.18.AN892	A. arabiensis	0	0	Busia	May - June 2018
BUS.1.18.AN893	A. arabiensis	0	0	Busia	May - June 2018
BUS.1.18.AN894	A. arabiensis	0	0	Busia	May - June 2018
BUS.1.18.AN895	A. arabiensis	0	0	Busia	May - June 2018
BUS.1.18.AN896	A. arabiensis	0	0	Busia	May - June 2018
BUS.1.18.AN897	A. arabiensis	0	0	Busia	May - June 2018
BUS.1.18.AN898	A. arabiensis	0	0	Busia	May - June 2018
BUS.1.18.AN899	A. arabiensis	0	0	Busia	May - June 2018
BUS.1.18.AN900	A. arabiensis	0	0	Busia	May - June 2018
BUS.1.18.AN901	A. arabiensis	0	0	Busia	May - June 2018
BUS.1.18.AN902	A. arabiensis	0	0	Busia	May - June 2018
BUS.1.18.AN903	A. arabiensis	0	0	Busia	May - June 2018
BUS.1.18.AN904	A. arabiensis	0	0	Busia	May - June 2018
BUS.1.18.AN905	A. arabiensis	0	0	Busia	May - June 2018
BUS.1.18.AN906	A. arabiensis	0	0	Busia	May - June 2018
BUS.1.18.AN907	A. arabiensis	0	0	Busia	May - June 2018
BUS.1.18.AN908	A. arabiensis	0	0	Busia	May - June 2018
BUS.1.18.AN909	A. arabiensis	0	0	Busia	May - June 2018
BUS.1.18.AN910	A. arabiensis	0	0	Busia	May - June 2018
BUS.1.18.AN911	A. arabiensis	0	0	Busia	May - June 2018
BUS.1.18.AN912	A. arabiensis	0	0	Busia	May - June 2018
BUS.1.18.AN913	A. arabiensis	0	0	Busia	May - June 2018
BUS.1.18.AN914	A. arabiensis	0	0	Busia	May - June 2018
BUS.1.18.AN915	A. arabiensis	0	0	Busia	May - June 2018
BUS.1.18.AN916	A. arabiensis	0	0	Busia	May - June 2018
BUS.1.18.AN917	A. arabiensis	0	0	Busia	May - June 2018
BUS.1.18.AN918	A. arabiensis	0	0	Busia	May - June 2018
BUS.1.18.AN919	A. arabiensis	0	0	Busia	May - June 2018
BUS.1.18.AN920	A. arabiensis	0	0	Busia	May - June 2018
BUS.1.18.AN921	A. arabiensis	0	0	Busia	May - June 2018
BUS.1.18.AN922	A. arabiensis	0	0	Busia	May - June 2018
BUS.1.18.AN923	A. arabiensis	0	0	Busia	May - June 2018
BUS.1.18.AN924	A. arabiensis	0	0	Busia	May - June 2018
BUS.1.18.AN925	A. arabiensis	0	0	Busia	May - June 2018
BUS.1.18.AN926	A. arabiensis	0	0	Busia	May - June 2018
BUS.1.18.AN927	A. arabiensis	0	0	Busia	May - June 2018
BUS.1.18.AN928	A. arabiensis	0	0	Busia	May - June 2018
BUS.1.18.AN929	A. arabiensis	0	0	Busia	May - June 2018
BUS.1.18.AN930	A. arabiensis	0	0	Busia	May - June 2018
BUS.1.18.AN931	A. arabiensis	0	0	Busia	May - June 2018
BUS.1.18.AN932	A. arabiensis	0	0	Busia	May - June 2018
BUS.1.18.AN933	A. arabiensis	0	0	Busia	May - June 2018
BUS.1.18.AN934	A. arabiensis	0	0	Busia	May - June 2018
BUS.1.18.AN935	A. arabiensis	0	0	Busia	May - June 2018
BUS.1.18.AN936	A. arabiensis	0	0	Busia	May - June 2018
BUS.1.18.AN937	A. arabiensis	0	0	Busia	May - June 2018
BUS.1.18.AN938	A. arabiensis	0	0	Busia	May - June 2018
BUS.1.18.AN939	A. arabiensis	0	0	Busia	May - June 2018
BUS.1.18.AN940	A. arabiensis	0	0	Busia	May - June 2018
BUS.1.18.AN941	A. arabiensis	0	0	Busia	May - June 2018
BUS.1.18.AN942	A. arabiensis	0	0	Busia	May - June 2018
BUS.1.18.AN943	A. arabiensis	0	0	Busia	May - June 2018
BUS.1.18.AN944	A. arabiensis	0	0	Busia	May - June 2018
BUS.1.18.AN945	A. arabiensis	0	0	Busia	May - June 2018
BUS.1.18.AN946	A. arabiensis	0	0	Busia	May - June 2018
BUS.1.18.AN947	A. arabiensis	0	0	Busia	May - June 2018
BUS.1.18.AN948	A. arabiensis	0	0	Busia	May - June 2018
BUS.1.18.AN949	A. arabiensis	0	0	Busia	May - June 2018
BUS.1.18.AN950	A. arabiensis	0	0	Busia	May - June 2018
BUS.1.18.AN951	A. arabiensis	0	0	Busia	May - June 2018
BUS.1.18.AN952	A. arabiensis	0	0	Busia	May - June 2018
BUS.1.18.AN953	A. arabiensis	0	0	Busia	May - June 2018
BUS.1.18.AN954	A. arabiensis	0	0	Busia	May - June 2018
BUS.1.18.AN955	A. arabiensis	0	0	Busia	May - June 2018
BUS.1.18.AN956	A. arabiensis	0	0	Busia	May - June 2018
BUS.1.18.AN957	A. arabiensis	0	0	Busia	May - June 2018
BUS.1.18.AN958	A. arabiensis	0	0	Busia	May - June 2018
BUS.1.18.AN959	A. arabiensis	0	0	Busia	May - June 2018
BUS.1.18.AN960	A. arabiensis	0	0	Busia	May - June 2018
BUS.1.18.AN961	A. arabiensis	0	0	Busia	May - June 2018
BUS.1.18.AN962	A. arabiensis	0	0	Busia	May - June 2018
BUS.1.18.AN963	A. arabiensis	0	0	Busia	May - June 2018
BUS.1.18.AN964	A. arabiensis	0	0	Busia	May - June 2018
BUS.1.18.AN965	A. arabiensis	0	0	Busia	May - June 2018
BUS.1.18.AN966	A. arabiensis	0	0	Busia	May - June 2018
BUS.1.18.AN967	A. arabiensis	0	0	Busia	May - June 2018
BUS.1.18.AN968	A. arabiensis	0	0	Busia	May - June 2018
BUS.1.18.AN969	A. arabiensis	0	0	Busia	May - June 2018
BUS.1.18.AN970	A. arabiensis	0	0	Busia	May - June 2018
BUS.1.18.AN971	A. arabiensis	0	0	Busia	May - June 2018
BUS.1.18.AN972	A. arabiensis	0	0	Busia	May - June 2018
BUS.1.18.AN973	A. arabiensis	0	0	Busia	May - June 2018
BUS.1.18.AN974	A. arabiensis	0	0	Busia	May - June 2018
BUS.1.18.AN975	A. arabiensis	0	0	Busia	May - June 2018
BUS.1.18.AN976	A. arabiensis	0	0	Busia	May - June 2018
BUS.1.18.AN977	A. arabiensis	0	0	Busia	May - June 2018
BUS.1.18.AN978	A. arabiensis	0	0	Busia	May - June 2018
BUS.1.18.AN979	A. arabiensis	0	0	Busia	May - June 2018
BUS.1.18.AN980	A. arabiensis	0	0	Busia	May - June 2018
BUS.1.18.AN981	A. arabiensis	0	0	Busia	May - June 2018
BUS.1.18.AN982	A. arabiensis	0	0	Busia	May - June 2018
BUS.1.18.AN983	A. arabiensis	0	0	Busia	May - June 2018
BUS.1.18.AN984	A. arabiensis	0	0	Busia	May - June 2018
BUS.1.18.AN985	A. arabiensis	0	0	Busia	May - June 2018
BUS.1.18.AN986	A. arabiensis	0	0	Busia	May - June 2018
BUS.1.18.AN987	A. arabiensis	0	0	Busia	May - June 2018
BUS.1.18.AN988	A. arabiensis	0	0	Busia	May - June 2018
BUS.1.18.AN989	A. arabiensis	0	0	Busia	May - June 2018
BUS.1.18.AN990	A. arabiensis	0	0	Busia	May - June 2018
BUS.1.18.AN991	A. arabiensis	0	0	Busia	May - June 2018
BUS.1.18.AN992	A. arabiensis	0	0	Busia	May - June 2018
BUS.1.18.AN993	A. arabiensis	0	0	Busia	May - June 2018
BUS.1.18.AN994	A. arabiensis	0	0	Busia	May - June 2018
BUS.1.18.AN995	A. arabiensis	0	0	Busia	May - June 2018
BUS.1.18.AN996	A. arabiensis	0	0	Busia	May - June 2018
BUS.1.18.AN997	A. arabiensis	0	0	Busia	May - June 2018
BUS.1.18.AN998	A. arabiensis	0	0	Busia	May - June 2018
BUS.1.18.AN999	A. arabiensis	0	0	Busia	May - June 2018
BUS.1.18.AN1000	A. arabiensis	0	0	Busia	May - June 2018
BUS.1.18.AN1001	A. arabiensis	0	0	Busia	May - June 2018
BUS.1.18.AN1002	A. arabiensis	0	0	Busia	May - June 2018
BUS.1.18.AN1003	A. arabiensis	0	0	Busia	May - June 2018
BUS.1.18.AN1004	A. arabiensis	0	0	Busia	May - June 2018
BUS.1.18.AN1005	A. arabiensis	0	0	Busia	May - June 2018
BUS.1.18.AN1006	A. arabiensis	0	0	Busia	May - June 2018
BUS.1.18.AN1007	A. arabiensis	0	0	Busia	May - June 2018
BUS.1.18.AN1008	A. arabiensis	0	0	Busia	May - June 2018
BUS.1.18.AN1009	A. arabiensis	0	0	Busia	May - June 2018
BUS.1.18.AN1010	A. arabiensis	0	0	Busia	May - June 2018
BUS.1.18.AN1011	A. arabiensis	0	0	Busia	May - June 2018
BUS.1.18.AN1012	A. arabiensis	0	0	Busia	May - June 2018
BUS.1.18.AN1013	A. arabiensis	0	0	Busia	May - June 2018
BUS.1.18.AN1014	A. arabiensis	0	0	Busia	May - June 2018
BUS.1.18.AN1015	A. arabiensis	0	0	Busia	May - June 2018
BUS.1.18.AN1016	A. arabiensis	0	0	Busia	May - June 2018
BUS.1.18.AN1017	A. arabiensis	0	0	Busia	May - June 2018
BUS.1.18.AN1018	A. arabiensis	0	0	Busia	May - June 2018
BUS.1.18.AN1019	A. arabiensis	0	0	Busia	May - June 2018
BUS.1.18.AN1020	A. arabiensis	0	0	Busia	May - June 2018
BUS.1.18.AN1021	A. arabiensis	0	0	Busia	May - June 2018
BUS.1.18.AN1022	A. arabiensis	0	0	Busia	May - June 2018
BUS.1.18.AN1023	A. arabiensis	0	0	Busia	May - June 2018
BUS.1.18.AN1024	A. arabiensis	0	0	Busia	May - June 2018
BUS.1.18.AN1025	A. arabiensis	0	0	Busia	May - June 2018
BUS.1.18.AN1026	A. arabiensis	0	0	Busia	May - June 2018
BUS.1.18.AN1027	A. arabiensis	0	0	Busia	May - June 2018
BUS.1.18.AN1028	A. arabiensis	0	0	Busia	May - June 2018
BUS.1.18.AN1029	A. arabiensis	0	0	Busia	May - June 2018
BUS.1.18.AN1030	A. arabiensis	0	0	Busia	May - June 2018
BUS.1.18.AN1031	A. arabiensis	0	0	Busia	May - June 2018
BUS.1.18.AN1032	A. arabiensis	0	0	Busia	May - June 2018
BUS.1.18.AN1033	A. arabiensis	0	0	Busia	May - June 2018
BUS.1.18.AN1034	A. arabiensis	0	0	Busia	May - June 2018
BUS.1.18.AN1035	A. arabiensis	0	0	Busia	May - June 2018
BUS.1.18.AN1036	A. arabiensis	0	0	Busia	May - June 2018
BUS.1.18.AN1037	A. arabiensis	0	0	Busia	May - June 2018
BUS.1.18.AN1038	A. arabiensis	0	0	Busia	May - June 2018
BUS.1.18.AN1039	A. arabiensis	0	0	Busia	May - June 2018
BUS.1.18.AN1040	A. arabiensis	0	0	Busia	May - June 2018
BUS.1.18.AN1041	A. arabiensis	0	0	Busia	May - June 2018
BUS.1.18.AN1042	A. arabiensis	0	0	Busia	May - June 2018
BUS.1.18.AN1043	A. arabiensis	0	0	Busia	May - June 2018
BUS.1.18.AN1044	A. arabiensis	0	0	Busia	May - June 2018
BUS.1.18.AN1045	A. arabiensis	0	0	Busia	May - June 2018
BUS.1.18.AN1046	A. arabiensis	0	0	Busia	May - June 2018
BUS.1.18.AN1047	A. arabiensis	0	0	Busia	May - June 2018
BUS.1.18.AN1048	A. arabiensis	0	0	Busia	May - June 2018
BUS.1.18.AN1049	A. arabiensis	0	0	Busia	May - June 2018
BUS.1.18.AN1050	A. arabiensis	0	0	Busia	May - June 2018
BUS.1.18.AN1051	A. arabiensis	0	0	Busia	May - June 2018
BUS.1.18.AN1052	A. arabiensis	0	0	Busia	May - June 2018
BUS.1.18.AN1053	A. arabiensis	0	0	Busia	May - June 2018
BUS.1.18.AN1054	A. arabiensis	0	0	Busia	May - June 2018
BUS.1.18.AN1055	A. arabiensis	0	0	Busia	May - June 2018
BUS.1.18.AN1056	A. arabiensis	0	0	Busia	May - June 2018
BUS.1.18.AN1057	A. arabiensis	0	0	Busia	May - June 2018
BUS.1.18.AN1058	A. arabiensis	0	0	Busia	May - June 2018
BUS.1.18.AN1059	A. arabiensis	0	0	Busia	May - June 2018
BUS.1.18.AN1060	A. arabiensis	0	0	Busia	May - June 2018
BUS.1.18.AN1061	A. arabiensis	0	0	Busia	May - June 2018
BUS.1.18.AN1062	A. arabiensis	0	0	Busia	May - June 2018
BUS.1.18.AN1063	A. arabiensis	0	0	Busia	May - June 2018
BUS.1.18.AN1064	A. arabiensis	0	0	Busia	May - June 2018
BUS.1.18.AN1065	A. arabiensis	0	0	Busia	May - June 2018
BUS.1.18.AN1066	A. arabiensis	0	0	Busia	May - June 2018
BUS.1.18.AN1067	A. arabiensis	0	0	Busia	May - June 2018
BUS.1.18.AN1068	A. arabiensis	0	0	Busia	May - June 2018
BUS.1.18.AN1069	A. arabiensis	0	0	Busia	May - June 2018
BUS.1.18.AN1070	A. arabiensis	0	0	Busia	May - June 2018
BUS.1.18.AN1071	A. arabiensis	0	0	Busia	May - June 2018
BUS.1.18.AN1072	A. arabiensis	0	0	Busia	May - June 2018
BUS.1.18.AN1073	A. arabiensis	0	0	Busia	May - June 2018
BUS.1.18.AN1074	A. arabiensis	0	0	Busia	May - June 2018
BUS.1.18.AN1075	A. arabiensis	0	0	Busia	May - June 2018
BUS.1.18.AN1076	A. arabiensis	0	0	Busia	May - June 2018
BUS.1.18.AN1077	A. arabiensis	0	0	Busia	May - June 2018
BUS.1.18.AN1078	A. arabiensis	0	0	Busia	May - June 2018
BUS.1.18.AN1079	A. arabiensis	0	0	Busia	May - June 2018
BUS.1.18.AN1080	A. arabiensis	0	0	Busia	May - June 2018
BUS.1.18.AN1081	A. arabiensis	0	0	Busia	May - June 2018
BUS.1.18.AN1082	A. arabiensis	0	0	Busia	May - June 2018
BUS.1.18.AN1083	A. arabiensis	0	0	Busia	May - June 2018
BUS.1.18.AN1084	A. arabiensis	0	0	Busia	May - June 2018
BUS.1.18.AN1085	A. arabiensis	0	0	Busia	May - June 2018
BUS.1.18.AN1086	A. arabiensis	0	0	Busia	May - June 2018
BUS.1.18.AN1087	A. arabiensis	0	0	Busia	May - June 2018
BUS.1.18.AN1088	A. arabiensis	0	0	Busia	May - June 2018
BUS.1.18.AN1089	A. arabiensis	0	0	Busia	May - June 2018
BUS.1.18.AN1090	A. arabiensis	0	0	Busia	May - June 2018
BUS.1.18.AN1091	A. arabiensis	0	0	Busia	May - June 2018
BUS.1.18.AN1092	A. arabiensis	0	0	Busia	May - June 2018
BUS.1.18.AN1093	A. arabiensis	0	0	Busia	May - June 2018
BUS.1.18.AN1094	A. arabiensis	0	0	Busia	May - June 2018
BUS.1.18.AN1095	A. arabiensis	0	0	Busia	May - June 2018
BUS.1.18.AN1096	A. arabiensis	0	0	Busia	May - June 2018
BUS.1.18.AN1097	A. arabiensis	0	0	Busia	May - June 2018
BUS.1.18.AN1098	A. arabiensis	0	0	Busia	May - June 2018
BUS.1.18.AN1099	A. arabiensis	0	0	Busia	May - June 2018
BUS.1.18.AN1100	A. arabiensis	0	0	Busia	May - June 2018
BUS.1.18.AN1101	A. arabiensis	0	0	Busia	May - June 2018
BUS.1.18.AN1102	A. arabiensis	0	0	Busia	May - June 2018
BUS.1.18.AN1103	A. arabiensis	0	0	Busia	May - June 2018
BUS.1.18.AN1104	A. arabiensis	0	0	Busia	May - June 2018
BUS.1.18.AN1105	A. arabiensis	0	0	Busia	May - June 2018
BUS.1.18.AN1106	A. arabiensis	0	0	Busia	May - June 2018
BUS.1.18.AN1107	A. arabiensis	0	0	Busia	May - June 2018
BUS.1.18.AN1108	A. arabiensis	0	0	Busia	May - June 2018
BUS.1.18.AN1109	A. arabiensis	0	0	Busia	May - June 2018
BUS.1.18.AN1110	A. arabiensis	0	0	Busia	May - June 2018
BUS.1.18.AN1111	A. arabiensis	0	0	Busia	May - June 2018
BUS.1.18.AN1112	A. arabiensis	0	0	Busia	May - June 2018
BUS.1.18.AN1113	A. arabiensis	0	0	Busia	May - June 2018
BUS.1.18.AN1114	A. arabiensis	0	0	Busia	May - June 2018
BUS.1.18.AN1115	A. arabiensis	0	0	Busia	May - June 2018
BUS.1.18.AN1116	A. arabiensis	0	0	Busia	May - June 2018
BUS.1.18.AN1117	A. arabiensis	0	0	Busia	May - June 2018
BUS.1.18.AN1118	A. arabiensis	0	0	Busia	May - June 2018
BUS.1.18.AN1119	A. arabiensis	0	0	Busia	May - June 2018
BUS.1.18.AN1120	A. arabiensis	0	0	Busia	May - June 2018
BUS.1.18.AN1121	A. arabiensis	0	0	Busia	May - June 2018
BUS.1.18.AN1122	A. arabiensis	0	0	Busia	May - June 2018
BUS.1.18.AN1123	A. arabiensis	0	0	Busia	May - June 2018
BUS.1.18.AN1124	A. arabiensis	0	0	Busia	May - June 2018
BUS.1.18.AN1125	A. arabiensis	0	0	Busia	May - June 2018
BUS.1.18.AN1126	A. arabiensis	0	0	Busia	May - June 2018
BUS.1.18.AN1127	A. arabiensis	0	0	Busia	May - June 2018
BUS.1.18.AN1128	A. arabiensis	0	0	Busia	May - June 2018
BUS.1.18.AN1129	A. arabiensis	0	0	Busia	May - June 2018
BUS.1.18.AN1130	A. arabiensis	0	0	Busia	May - June 2018
BUS.1.18.AN1131	A. arabiensis	0	0	Busia	May - June 2018
BUS.1.18.AN1132	A. arabiensis	0	0	Busia	May - June 2018
BUS.1.18.AN1133	A. arabiensis	0	0	Busia	May - June 2018
BUS.1.18.AN1134	A. arabiensis	0	0	Busia	May - June 2018
BUS.1.18.AN1135	A. arabiensis	0	0	Busia	May - June 2018
BUS.1.18.AN1136	A. arabiensis	0	0	Busia	May - June 2018
BUS.1.18.AN1137	A. arabiensis	0	0	Busia	May - June 2018
BUS.1.18.AN1138	A. arabiensis	0	0	Busia	May - June 2018
BUS.1.18.AN1139	A. arabiensis	0	0	Busia	May - June 2018
BUS.1.18.AN1140	A. arabiensis	0	0	Busia	May - June 2018
BUS.1.18.AN1141	A. arabiensis	0	0	Busia	May - June 2018
BUS.1.18.AN1142	A. arabiensis	0	0	Busia	May - June 2018
BUS.1.18.AN1143	A. arabiensis	0	0	Busia	May - June 2018
BUS.1.18.AN1144	A. arabiensis	0	0	Busia	May - June 2018
BUS.1.18.AN1145	A. arabiensis	0	0	Busia	May - June 2018
BUS.1.18.AN1146	A. arabiensis	0	0	Busia	May - June 2018
BUS.1.18.AN1147	A. arabiensis	0	0	Busia	May - June 2018
BUS.1.18.AN1148	A. arabiensis	0	0	Busia	May - June 2018
BUS.1.18.AN1149	A. arabiensis	0	0	Busia	May - June 2018
BUS.1.18.AN1150	A. arabiensis	0	0	Busia	May - June 2018
BUS.1.18.AN1151	A. arabiensis	0	0	Busia	May - June 2018
BUS.1.18.AN1152	A. arabiensis	0	0	Busia	May - June 2018
BUS.1.18.AN1153	A. arabiensis	0	0	Busia	May - June 2018
BUS.1.18.AN1154	A. arabiensis	0	0	Busia	May - June 2018
BUS.1.18.AN1155	A. arabiensis	0	0	Busia	May - June 2018
BUS.1.18.AN1156	A. arabiensis	0	0	Busia	May - June 2018
BUS.1.18.AN1157	A. arabiensis	0	0	Busia	May - June 2018
BUS.1.18.AN1158	A. arabiensis	0	0	Busia	May - June 2018
BUS.1.18.AN1159	A. arabiensis	0	0	Busia	May - June 2018
BUS.1.18.AN1160	A. arabiensis	0	0	Busia	May - June 2018
BUS.1.18.AN1161	A. arabiensis	0	0	Busia	May - June 2018
BUS.1.18.AN1162	A. arabiensis	0	0	Busia	May - June 2018
BUS.1.18.AN1163	A. arabiensis	0	0	Busia	May - June 2018
BUS.1.18.AN1164	A. arabiensis	0	0	Busia	May - June 2018
BUS.1.18.AN1165	A. arabiensis	0	0	Busia	May - June 2018
BUS.1.18.AN1166	A. arabiensis	0	0	Busia	May - June 2018
BUS.1.18.AN1167	A. arabiensis	0	0	Busia	May - June 2018
BUS.1.18.AN1168	A. arabiensis	0	0	Busia	May - June 2018
BUS.1.18.AN1169	A. arabiensis	0	0	Busia	May - June 2018
BUS.1.18.AN1170	A. arabiensis	0	0	Busia	May - June 2018
BUS.1.18.AN1171	A. arabiensis	0	0	Busia	May - June 2018
BUS.1.18.AN1172	A. arabiensis	0	0	Busia	May - June 2018
BUS.1.18.AN1173	A. arabiensis	0	0	Busia	May - June 2018
BUS.1.18.AN1174	A. arabiensis	0	0	Busia	May - June 2018
BUS.1.18.AN1175	A. arabiensis	0	0	Busia	May - June 2018
BUS.1.18.AN1176	A. arabiensis	0	0	Busia	May - June 2018
BUS.1.18.AN1177	A. arabiensis	0	0	Busia	May - June 2018
BUS.1.18.AN1178	A. arabiensis	0	0	Busia	May - June 2018
BUS.1.18.AN1179	A. arabiensis	0	0	Busia	May - June 2018
BUS.1.18.AN1180	A. arabiensis	0	0	Busia	May - June 2018
BUS.1.18.AN1181	A. arabiensis	0	0	Busia	May - June 2018
BUS.1.18.AN1182	A. arabiensis	0	0	Busia	May - June 2018
BUS.1.18.AN1183	A. arabiensis	0	0	Busia	May - June 2018
BUS.1.18.AN1184	A. arabiensis	0	0	Busia	May - June 2018
BUS.1.18.AN1185	A. arabiensis	0	0	Busia	May - June 2018
BUS.1.18.AN1186	A. arabiensis	0	0	Busia	May - June 2018
BUS.1.18.AN1187	A. arabiensis	0	0	Busia	May - June 2018
BUS.1.18.AN1188	A. arabiensis	0	0	Busia	May - June 2018
BUS.1.18.AN1189	A. arabiensis	0	0	Busia	May - June 2018
BUS.1.18.AN1190	A. arabiensis	0	0	Busia	May - June 2018
BUS.1.18.AN1191	A. arabiensis	0	0	Busia	May - June 2018
BUS.1.18.AN1192	A. arabiensis	0	0	Busia	May - June 2018
BUS.1.18.AN1193	A. arabiensis	0	0	Busia	May - June 2018
BUS.1.18.AN1194	A. arabiensis	0	0	Busia	May - June 2018
BUS.1.18.AN1195	A. arabiensis	0	0	Busia	May - June 2018
BUS.1.18.AN1196	A. arabiensis	0	0	Busia	May - June 2018
BUS.1.18.AN1197	A. arabiensis	0	0	Busia	May - June 2018
BUS.1.18.AN1198	A. arabiensis	0	0	Busia	May - June 2018
BUS.1.18.AN1199	A. arabiensis	0	0	Busia	May - June 2018
BUS.1.18.AN1200	A. arabiensis	0	0	Busia	May - June 2018
BUS.1.18.AN1201	A. arabiensis	0	0	Busia	May - June 2018
BUS.1.18.AN1202	A. arabiensis	0	0	Busia	May - June 2018
BUS.1.18.AN1203	A. arabiensis	0	0	Busia	May - June 2018
BUS.1.18.AN1204	A. arabiensis	0	0	Busia	May - June 2018
BUS.1.18.AN1205	A. arabiensis	0	0	Busia	May - June 2018
BUS.1.18.AN1206	A. arabiensis	0	0	Busia	May - June 2018
BUS.1.18.AN1207	A. arabiensis	0	0	Busia	May - June 2018
BUS.1.18.AN1208	A. arabiensis	0	0	Busia	May - June 2018
BUS.1.18.AN1209	A. arabiensis	0	0	Busia	May - June 2018
BUS.1.18.AN1210	A. arabiensis	0	0	Busia	May - June 2018
BUS.1.18.AN1211	A. arabiensis	0	0	Busia	May - June 2018
BUS.1.18.AN1212	A. arabiensis	0	0	Busia	May - June 2018
BUS.1.18.AN1213	A. arabiensis	0	0	Busia	May - June 2018
BUS.1.18.AN1214	A. arabiensis	0	0	Busia	May - June 2018
BUS.1.18.AN1215	A. arabiensis	0	0	Busia	May - June 2018
BUS.1.18.AN1216	A. arabiensis	0	0	Busia	May - June 2018
BUS.1.18.AN1217	A. arabiensis	0	0	Busia	May - June 2018
BUS.1.18.AN1218	A. arabiensis	0	0	Busia	May - June 2018
BUS.1.18.AN1219	A. arabiensis	0	0	Busia	May - June 2018
BUS.1.18.AN1220	A. arabiensis	0	0	Busia	May - June 2018
BUS.1.18.AN1221	A. arabiensis	0	0	Busia	May - June 2018
BUS.1.18.AN1222	A. arabiensis	0	0	Busia	May - June 2018
BUS.1.18.AN1223	A. arabiensis	0	0	Busia	May - June 2018
BUS.1.18.AN1224	A. arabiensis	0	0	Busia	May - June 2018
BUS.1.18.AN1225	A. arabiensis	0	0	Busia	May - June 2018
BUS.1.18.AN1226	A. arabiensis	0	0	Busia	May - June 2018
BUS.1.18.AN1227	A. arabiensis	0	0	Busia	May - June 2018
BUS.1.18.AN1228	A. arabiensis	0	0	Busia	May - June 2018
BUS.1.18.AN1229	A. arabiensis	0	0	Busia	May - June 2018
BUS.1.18.AN1230	A. arabiensis	0	0	Busia	May - June 2018
BUS.1.18.AN1231	A. arabiensis	0	0	Busia	May - June 2018
BUS.1.18.AN1232	A. arabiensis	0	0	Busia	May - June 2018
BUS.1.18.AN1233	A. arabiensis	0	0	Busia	May - June 2018
BUS.1.18.AN1234	A. arabiensis	0	0	Busia	May - June 2018
BUS.1.18.AN1235	A. arabiensis	0	0	Busia	May - June 2018
BUS.1.18.AN1236	A. arabiensis	0	0	Busia	May - June 2018
BUS.1.18.AN1237	A. arabiensis	0	0	Busia	May - June 2018
BUS.1.18.AN1238	A. arabiensis	0	0	Busia	May - June 2018
BUS.1.18.AN1239	A. arabiensis	0	0	Busia	May - June 2018
BUS.1.18.AN1240	A. arabiensis	0	0	Busia	May - June 2018
BUS.1.18.AN1241	A. arabiensis	0	0	Busia	May - June 2018
BUS.1.18.AN1242	A. arabiensis	0	0	Busia	May - June 2018
BUS.1.18.AN1243	A. arabiensis	0	0	Busia	May - June 2018
BUS.1.18.AN1244	A. arabiensis	0	0	Busia	May - June 2018
BUS.1.18.AN1245	A. arabiensis	0	0	Busia	May - June 2018
BUS.1.18.AN1246	A. arabiensis	0	0	Busia	May - June 2018
BUS.1.18.AN1247	A. arabiensis	0	0	Busia	May - June 2018
BUS.1.18.AN1248	A. arabiensis	0	0	Busia	May - June 2018
BUS.1.18.AN1249	A. arabiensis	0	0	Busia	May - June 2018
BUS.1.18.AN1250	A. arabiensis	0	0	Busia	May - June 2018
BUS.1.18.AN1251	A. arabiensis	0	0	Busia	May - June 2018
BUS.1.18.AN1252	A. arabiensis	0	0	Busia	May - June 2018
BUS.1.18.AN1253	A. arabiensis	0	0	Busia	May - June 2018
BUS.1.18.AN1254	A. arabiensis	0	0	Busia	May - June 2018
BUS.1.18.AN1255	A. arabiensis	0	0	Busia	May - June 2018
BUS.1.18.AN1256	A. arabiensis	0	0	Busia	May - June 2018
BUS.1.18.AN1257	A. arabiensis	0	0	Busia	May - June 2018
BUS.1.18.AN1258	A. arabiensis	0	0	Busia	May - June 2018
BUS.1.18.AN1259	A. arabiensis	0	0	Busia	May - June 2018
BUS.1.18.AN1260	A. arabiensis	0	0	Busia	May - June 2018
BUS.1.18.AN1261	A. arabiensis	0	0	Busia	May - June 2018
BUS.1.18.AN1262	A. arabiensis	0	0	Busia	May - June 2018
BUS.1.18.AN1263	A. arabiensis	0	0	Busia	May - June 2018
BUS.1.18.AN1264	A. arabiensis	0	0	Busia	May - June 2018
BUS.1.18.AN1265	A. arabiensis	0	0	Busia	May - June 2018
BUS.1.18.AN1266	A. arabiensis	0	0	Busia	May - June 2018
BUS.1.18.AN1267	A. arabiensis	0	0	Busia	May - June 2018
BUS.1.18.AN1268	A. arabiensis	0	0	Busia	May - June 2018
BUS.1.18.AN1269	A. arabiensis	0	0	Busia	May - June 2018
BUS.1.18.AN1270	A. arabiensis	0	0	Busia	May - June 2018
BUS.1.18.AN1271	A. arabiensis	0	0	Busia	May - June 2018
BUS.1.18.AN1272	A. arabiensis	0	0	Busia	May - June 2018
BUS.1.18.AN1273	A. arabiensis	0	0	Busia	May - June 2018
BUS.1.18.AN1274	A. arabiensis	0	0	Busia	May - June 2018
BUS.1.18.AN1275	A. arabiensis	0	0	Busia	May - June 2018
BUS.1.18.AN1276	A. arabiensis	0	0	Busia	May - June 2018
BUS.1.18.AN1277	A. arabiensis	0	0	Busia	May - June 2018
BUS.1.18.AN1278	A. arabiensis	0	0	Busia	May - June 2018
BUS.1.18.AN1279	A. arabiensis	0	0	Busia	May - June 2018
BUS.1.18.AN1280	A. arabiensis	0	0	Busia	May - June 2018
BUS.1.18.AN1281	A. arabiensis	0	0	Busia	May - June 2018
BUS.1.18.AN1282	A. arabiensis	0	0	Busia	May - June 2018
BUS.1.18.AN1283	A. arabiensis	0	0	Busia	May - June 2018
BUS.1.18.AN1284	A. arabiensis	0	0	Busia	May - June 2018
BUS.1.18.AN1285	A. arabiensis	0	0	Busia	May - June 2018
BUS.1.18.AN1286	A. arabiensis	0	0	Busia	May - June 2018
BUS.1.18.AN1287	A. arabiensis	0	0	Busia	May - June 2018
BUS.1.18.AN1288	A. arabiensis	0	0	Busia	May - June 2018
BUS.1.18.AN1289	A. arabiensis	0	0	Busia	May - June 2018
BUS.1.18.AN1290	A. arabiensis	0	0	Busia	May - June 2018
BUS.1.18.AN1291	A. arabiensis	0	0	Busia	May - June 2018
BUS.1.18.AN1292	A. arabiensis	0	0	Busia	May - June 2018
BUS.1.18.AN1293	A. arabiensis	0	0	Busia	May - June 2018
BUS.1.18.AN1294	A. arabiensis	0	0	Busia	May - June 2018
BUS.1.18.AN1295	A. arabiensis	0	0	Busia	May - June 2018
BUS.1.18.AN1296	A. arabiensis	0	0	Busia	May - June 2018
BUS.1.18.AN1297	A. arabiensis	0	0	Busia	May - June 2018
BUS.1.18.AN1298	A. arabiensis	0	0	Busia	May - June 2018
BUS.1.18.AN1299	A. arabiensis	0	0	Busia	May - June 2018
BUS.1.18.AN1300	A. arabiensis	0	0	Busia	May - June 2018
BUS.1.18.AN1301	A. arabiensis	0	0	Busia	May - June 2018
BUS.1.18.AN1302	A. arabiensis	0	0	Busia	May - June 2018
BUS.1.18.AN1303	A. arabiensis	0	0	Busia	May - June 2018
BUS.1.18.AN1304	A. arabiensis	0	0	Busia	May - June 2018
BUS.1.18.AN1305	A. arabiensis	0	0	Busia	May - June 2018
BUS.1.18.AN1306	A. arabiensis	0	0	Busia	May - June 2018
BUS.1.18.AN1307	A. arabiensis	0	0	Busia	May - June 2018
BUS.1.18.AN1308	A. arabiensis	0	0	Busia	May - June 2018
BUS.1.18.AN1309	A. arabiensis	0	0	Busia	May - June 2018
BUS.1.18.AN1310	A. arabiensis	0	0	Busia	May - June 2018
BUS.1.18.AN1311	A. arabiensis	0	0	Busia	May - June 2018
BUS.1.18.AN1312	A. arabiensis	0	0	Busia	May - June 2018
BUS.1.18.AN1313	A. arabiensis	0	0	Busia	May - June 2018
BUS.1.18.AN1314	A. arabiensis	0	0	Busia	May - June 2018
BUS.1.18.AN1315	A. arabiensis	0	0	Busia	May - June 2018
BUS.1.18.AN1316	A. arabiensis	0	0	Busia	May - June 2018
BUS.1.18.AN1317	A. arabiensis	0	0	Busia	May - June 2018
BUS.1.18.AN1318	A. arabiensis	0	0	Busia	May - June 2018
BUS.1.18.AN1319	A. arabiensis	0	0	Busia	May - June 2018
BUS.1.18.AN1320	A. arabiensis	0	0	Busia	May - June 2018
BUS.1.18.AN1321	A. arabiensis	0	0	Busia	May - June 2018
BUS.1.18.AN1322	A. arabiensis	0	0	Busia	May - June 2018
BUS.1.18.AN1323	A. arabiensis	0	0	Busia	May - June 2018
BUS.1.18.AN1324	A. arabiensis	0	0	Busia	May - June 2018
BUS.1.18.AN1325	A. arabiensis	0	0	Busia	May - June 2018
BUS.1.18.AN1326	A. arabiensis	0	0	Busia	May - June 2018
BUS.1.18.AN1327	A. arabiensis	0	0	Busia	May - June 2018
BUS.1.18.AN1328	A. arabiensis	0	0	Busia	May - June 2018
BUS.1.18.AN1329	A. arabiensis	0	0	Busia	May - June 2018
BUS.1.18.AN1330	A. arabiensis	0	0	Busia	May - June 2018
BUS.1.18.AN1331	A. arabiensis	0	0	Busia	May - June 2018
BUS.1.18.AN1332	A. arabiensis	0	0	Busia	May - June 2018
BUS.1.18.AN1333	A. arabiensis	0	0	Busia	May - June 2018
BUS.1.18.AN1334	A. arabiensis	0	0	Busia	May - June 2018
BUS.1.18.AN1335	A. arabiensis	0	0	Busia	May - June 2018
BUS.1.18.AN1336	A. arabiensis	0	0	Busia	May - June 2018
BUS.1.18.AN1337	A. arabiensis	0	0	Busia	May - June 2018
BUS.1.18.AN1338	A. arabiensis	0	0	Busia	May - June 2018
BUS.1.18.AN1339	A. arabiensis	0	0	Busia	May - June 2018
BUS.1.18.AN1340	A. arabiensis	0	0	Busia	May - June 2018
BUS.1.18.AN1341	A. arabiensis	0	0	Busia	May - June 2018
BUS.1.18.AN1342	A. arabiensis	0	0	Busia	May - June 2018
BUS.1.18.AN1343	A. arabiensis	0	0	Busia	May - June 2018
BUS.1.18.AN1344	A. arabiensis	0	0	Busia	May - June 2018
BUS.1.18.AN1345	A. arabiensis	0	0	Busia	May - June 2018
BUS.1.18.AN1346	A. arabiensis	0	0	Busia	May - June 2018
BUS.1.18.AN1347	A. arabiensis	0	0	Busia	May - June 2018
BUS.1.18.AN1348	A. arabiensis	0	0	Busia	May - June 2018
BUS.1.18.AN1349	A. arabiensis	0	0	Busia	May - June 2018
BUS.1.18.AN1350	A. arabiensis	0	0	Busia	May - June 2018
BUS.1.18.AN1351	A. arabiensis	0	0	Busia	May - June 2018
BUS.1.18.AN1352	A. arabiensis	0	0	Busia	May - June 2018
BUS.1.18.AN1353	A. arabiensis	0	0	Busia	May - June 2018
BUS.1.18.AN1354	A. arabiensis	0	0	Busia	May - June 2018
BUS.1.18.AN1355	A. arabiensis	0	0	Busia	May - June 2018
BUS.1.18.AN1356	A. arabiensis	0	0	Busia	May - June 2018
BUS.1.18.AN1357	A. arabiensis	0	0	Busia	May - June 2018
BUS.1.18.AN1358	A. arabiensis	0	0	Busia	May - June 2018
BUS.1.18.AN1359	A. arabiensis	0	0	Busia	May - June 2018
BUS.1.18.AN1360	A. arabiensis	0	0	Busia	May - June 2018
BUS.1.18.AN1361	A. arabiensis	0	0	Busia	May - June 2018
BUS.1.18.AN1362	A. arabiensis	0	0	Busia	May - June 2018
BUS.1.18.AN1363	A. arabiensis	0	0	Busia	May - June 2018
BUS.1.18.AN1364	A. arabiensis	0	0	Busia	May - June 2018
BUS.1.18.AN1365	A. arabiensis	0	0	Busia	May - June 2018
BUS.1.18.AN1366	A. arabiensis	0	0	Busia	May - June 2018
BUS.1.18.AN1367	A. arabiensis	0	0	Busia	May - June 2018
BUS.1.18.AN1368	A. arabiensis	0	0	Busia	May - June 2018
BUS.1.18.AN1369	A. arabiensis	0	0	Busia	May - June 2018
BUS.1.18.AN1370	A. arabiensis	0	0	Busia	May - June 2018
BUS.1.18.AN1371	A. arabiensis	0	0	Busia	May - June 2018
BUS.1.18.AN1372	A. arabiensis	0	0	Busia	May - June 2018
BUS.1.18.AN1373	A. arabiensis	0	0	Busia	May - June 2018
BUS.1.18.AN1374	A. arabiensis	0	0	Busia	May - June 2018
BUS.1.18.AN1375	A. arabiensis	0	0	Busia	May - June 2018
BUS.1.18.AN1376	A. arabiensis	0	0	Busia	May - June 2018
BUS.1.18.AN1377	A. arabiensis	0	0	Busia	May - June 2018
BUS.1.18.AN1378	A. arabiensis	0	0	Busia	May - June 2018
BUS.1.18.AN1379	A. arabiensis	0	0	Busia	May - June 2018
BUS.1.18.AN1380	A. arabiensis	0	0	Busia	May - June 2018
BUS.1.18.AN1381	A. arabiensis	0	0	Busia	May - June 2018
BUS.1.18.AN1382	A. arabiensis	0	0	Busia	May - June 2018
BUS.1.18.AN1383	A. arabiensis	0	0	Busia	May - June 2018
BUS.1.18.AN1384	A. arabiensis	0	0	Busia	May - June 2018
BUS.1.18.AN1385	A. arabiensis	0	0	Busia	May - June 2018
BUS.1.18.AN1386	A. arabiensis	0	0	Busia	May - June 2018
BUS.1.18.AN1387	A. arabiensis	0	0	Busia	May - June 2018
BUS.1.18.AN1388	A. arabiensis	0	0	Busia	May - June 2018
BUS.1.18.AN1389	A. arabiensis	0	0	Busia	May - June 2018
BUS.1.18.AN1390	A. arabiensis	0	0	Busia	May - June 2018
BUS.1.18.AN1391	A. arabiensis	0	0	Busia	May - June 2018
BUS.1.18.AN1392	A. arabiensis	0	0	Busia	May - June 2018
BUS.1.18.AN1393	A. arabiensis	0	0	Busia	May - June 2018
BUS.1.18.AN1394	A. arabiensis	0	0	Busia	May - June 2018
BUS.1.18.AN1395	A. arabiensis	0	0	Busia	May - June 2018
BUS.1.18.AN1396	A. arabiensis	0	0	Busia	May - June 2018
BUS.1.18.AN1397	A. arabiensis	0	0	Busia	May - June 2018
BUS.1.18.AN1398	A. arabiensis	0	0	Busia	May - June 2018
BUS.1.18.AN1399	A. arabiensis	0	0	Busia	May - June 2018
BUS.1.18.AN1400	A. arabiensis	0	0	Busia	May - June 2018
BUS.1.18.AN1401	A. arabiensis	0	0	Busia	May - June 2018
BUS.1.18.AN1402	A. arabiensis	0	0	Busia	May - June 2018
BUS.1.18.AN1403	A. arabiensis	0	0	Busia	May - June 2018
BUS.1.18.AN1404	A. arabiensis	0	0	Busia	May - June 2018
BUS.1.18.AN1405	A. arabiensis	0	0	Busia	May - June 2018
BUS.1.18.AN1406	A. arabiensis	0	0	Busia	May - June 2018
BUS.1.18.AN1407	A. arabiensis	0	0	Busia	May - June 2018
BUS.1.18.AN1408	A. arabiensis	0	0	Busia	May - June 2018
BUS.1.18.AN1409	A. arabiensis	0	0	Busia	May - June 2018
BUS.1.18.AN1410	A. arabiensis	0	0	Busia	May - June 2018
BUS.1.18.AN1411	A. arabiensis	0	0	Busia	May - June 2018
BUS.1.18.AN1412	A. arabiensis	0	0	Busia	May - June 2018
BUS.1.18.AN1413	A. arabiensis	0	0	Busia	May - June 2018
BUS.1.18.AN1414	A. arabiensis	0	0	Busia	May - June 2018
BUS.1.18.AN1415	A. arabiensis	0	0	Busia	May - June 2018
BUS.1.18.AN1416	A. arabiensis	0	0	Busia	May - June 2018
BUS.1.18.AN1417	A. arabiensis	0	0	Busia	May - June 2018
BUS.1.18.AN1418	A. arabiensis	0	0	Busia	May - June 2018
BUS.1.18.AN1419	A. arabiensis	0	0	Busia	May - June 2018
BUS.1.18.AN1420	A. arabiensis	0	0	Busia	May - June 2018
BUS.1.18.AN1421	A. arabiensis	0	0	Busia	May - June 2018
BUS.1.18.AN1422	A. arabiensis	0	0	Busia	May - June 2018
BUS.1.18.AN1423	A. arabiensis	0	0	Busia	May - June 2018
BUS.1.18.AN1424	A. arabiensis	0	0	Busia	May - June 2018
BUS.1.18.AN1425	A. arabiensis	0	0	Busia	May - June 2018
BUS.1.18.AN1426	A. arabiensis	0	0	Busia	May - June 2018
BUS.1.18.AN1427	A. arabiensis	0	0	Busia	May - June 2018
BUS.1.18.AN1428	A. arabiensis	0	0	Busia	May - June 2018
BUS.1.18.AN1429	A. arabiensis	0	0	Busia	May - June 2018
BUS.1.18.AN1430	A. arabiensis	0	0	Busia	May - June 2018
BUS.1.18.AN1431	A. arabiensis	0	0	Busia	May - June 2018
BUS.1.18.AN1432	A. arabiensis	0	0	Busia	May - June 2018
BUS.1.18.AN1433	A. arabiensis	0	0	Busia	May - June 2018
BUS.1.18.AN1434	A. arabiensis	0	0	Busia	May - June 2018
BUS.1.18.AN1435	A. arabiensis	0	0	Busia	May - June 2018
BUS.1.18.AN1436	A. arabiensis	0	0	Busia	May - June 2018
BUS.1.18.AN1437	A. arabiensis	0	0	Busia	May - June 2018
BUS.1.18.AN1438	A. arabiensis	0	0	Busia	May - June 2018
BUS.1.18.AN1439	A. arabiensis	0	0	Busia	May - June 2018
BUS.1.18.AN1440	A. arabiensis	0	0	Busia	May - June 2018
BUS.1.18.AN1441	A. arabiensis	0	0	Busia	May - June 2018
BUS.1.18.AN1442	A. arabiensis	0	0	Busia	May - June 2018
BUS.1.18.AN1443	A. arabiensis	0	0	Busia	May - June 2018
BUS.1.18.AN1444	A. arabiensis	0	0	Busia	May - June 2018
BUS.1.18.AN1445	A. arabiensis	0	0	Busia	May - June 2018
BUS.1.18.AN1446	A. arabiensis	0	0	Busia	May - June 2018
BUS.1.18.AN1447	A. arabiensis	0	0	Busia	May - June 2018
BUS.1.18.AN1448	A. arabiensis	0	0	Busia	May - June 2018
BUS.1.18.AN1449	A. arabiensis	0	0	Busia	May - June 2018
BUS.1.18.AN1450	A. arabiensis	0	0	Busia	May - June 2018
BUS.1.18.AN1451	A. arabiensis	0	0	Busia	May - June 2018
BUS.1.18.AN1452	A. arabiensis	0	0	Busia	May - June 2018
BUS.1.18.AN1453	A. arabiensis	0	0	Busia	May - June 2018
BUS.1.18.AN1454	A. arabiensis	0	0	Busia	May - June 2018
BUS.1.18.AN1455	A. arabiensis	0	0	Busia	May - June 2018
BUS.1.18.AN1456	A. arabiensis	0	0	Busia	May - June 2018
BUS.1.18.AN1457	A. arabiensis	0	0	Busia	May - June 2018
BUS.1.18.AN1458	A. arabiensis	0	0	Busia	May - June 2018
BUS.1.18.AN1459	A. arabiensis	0	0	Busia	May - June 2018
BUS.1.18.AN1460	A. arabiensis	0	0	Busia	May - June 2018
BUS.1.18.AN1461	A. arabiensis	0	0	Busia	May - June 2018
BUS.1.18.AN1462	A. arabiensis	0	0	Busia	May - June 2018
BUS.1.18.AN1463	A. arabiensis	0	0	Busia	May - June 2018
BUS.1.18.AN1464	A. arabiensis	0	0	Busia	May - June 2018
BUS.1.18.AN1465	A. arabiensis	0	0	Busia	May - June 2018
BUS.1.18.AN1466	A. arabiensis	0	0	Busia	May - June 2018
BUS.1.18.AN1467	A. arabiensis	0	0	Busia	May - June 2018
BUS.1.18.AN1468	A. arabiensis	0	0	Busia	May - June 2018
BUS.1.18.AN1469	A. arabiensis	0	0	Busia	May - June 2018
BUS.1.18.AN1470	A. arabiensis	0	0	Busia	May - June 2018
BUS.1.18.AN1471	A. arabiensis	0	0	Busia	May - June 2018
BUS.1.18.AN1472	A. arabiensis	0	0	Busia	May - June 2018
BUS.1.18.AN1473	A. arabiensis	0	0	Busia	May - June 2018
BUS.1.18.AN1474	A. arabiensis	0	0	Busia	May - June 2018
BUS.1.18.AN1475	A. arabiensis	0	0	Busia	May - June 2018
BUS.1.18.AN1476	A. arabiensis	0	0	Busia	May - June 2018
BUS.1.18.AN1477	A. arabiensis	0	0	Busia	May - June 2018
BUS.1.18.AN1478	A. arabiensis	0	0	Busia	May - June 2018
BUS.1.18.AN1479	A. arabiensis	0	0	Busia	May - June 2018
BUS.1.18.AN1480	A. arabiensis	0	0	Busia	May - June 2018
BUS.1.18.AN1481	A. arabiensis	0	0	Busia	May - June 2018
BUS.1.18.AN1482	A. arabiensis	0	0	Busia	May - June 2018
BUS.1.18.AN1483	A. arabiensis	0	0	Busia	May - June 2018
BUS.1.18.AN1484	A. arabiensis	0	0	Busia	May - June 2018
BUS.1.18.AN1485	A. arabiensis	0	0	Busia	May - June 2018
BUS.1.18.AN1486	A. arabiensis	0	0	Busia	May - June 2018
BUS.1.18.AN1487	A. arabiensis	0	0	Busia	May - June 2018
BUS.1.18.AN1488	A. arabiensis	0	0	Busia	May - June 2018
BUS.1.18.AN1489	A. arabiensis	0	0	Busia	May - June 2018
BUS.1.18.AN1490	A. arabiensis	0	0	Busia	May - June 2018
BUS.1.18.AN1491	A. arabiensis	0	0	Busia	May - June 2018
BUS.1.18.AN1492	A. arabiensis	0	0	Busia	May - June 2018
BUS.1.18.AN1493	A. arabiensis	0	0	Busia	May - June 2018
BUS.1.18.AN1494	A. arabiensis	0	0	Busia	May - June 2018
BUS.1.18.AN1495	A. arabiensis	0	0	Busia	May - June 2018
BUS.1.18.AN1496	A. arabiensis	0	0	Busia	May - June 2018
BUS.1.18.AN1497	A. arabiensis	0	0	Busia	May - June 2018
BUS.1.18.AN1498	A. arabiensis	0	0	Busia	May - June 2018
BUS.1.18.AN1499	A. arabiensis	0	0	Busia	May - June 2018
BUS.1.18.AN1500	A. arabiensis	0	0	Busia	May - June 2018
BUS.1.18.AN1501	A. arabiensis	0	0	Busia	May - June 2018
BUS.1.18.AN1502	A. arabiensis	0	0	Busia	May - June 2018
BUS.1.18.AN1503	A. arabiensis	0	0	Busia	May - June 2018
BUS.1.18.AN1504	A. arabiensis	0	0	Busia	May - June 2018
BUS.1.18.AN1505	A. arabiensis	0	0	Busia	May - June 2018
BUS.1.18.AN1506	A. arabiensis	0	0	Busia	May - June 2018
BUS.1.18.AN1507	A. arabiensis	0	0	Busia	May - June 2018
BUS.1.18.AN1508	A. arabiensis	0	0	Busia	May - June 2018
BUS.1.18.AN1509	A. arabiensis	0	0	Busia	May - June 2018
BUS.1.18.AN1510	A. arabiensis	0	0	Busia	May - June 2018
BUS.1.18.AN1511	A. arabiensis	0	0	Busia	May - June 2018
BUS.1.18.AN1512	A. arabiensis	0	0	Busia	May - June 2018
BUS.1.18.AN1513	A. arabiensis	0	0	Busia	May - June 2018
BUS.1.18.AN1514	A. arabiensis	0	0	Busia	May - June 2018
BUS.1.18.AN1515	A. arabiensis	0	0	Busia	May - June 2018
BUS.1.18.AN1516	A. arabiensis	0	0	Busia	May - June 2018
BUS.1.18.AN1517	A. arabiensis	0	0	Busia	May - June 2018
BUS.1.18.AN1518	A. arabiensis	0	0	Busia	May - June 2018
BUS.1.18.AN1519	A. arabiensis	0	0	Busia	May - June 2018
BUS.1.18.AN1520	A. arabiensis	0	0	Busia	May - June 2018
BUS.1.18.AN1521	A. arabiensis	0	0	Busia	May - June 2018
BUS.1.18.AN1522	A. arabiensis	0	0	Busia	May - June 2018
BUS.1.18.AN1523	A. arabiensis	0	0	Busia	May - June 2018
BUS.1.18.AN1524	A. arabiensis	0	0	Busia	May - June 2018
BUS.1.18.AN1525	A. arabiensis	0	0	Busia	May - June 2018
BUS.1.18.AN1526	A. arabiensis	0	0	Busia	May - June 2018
BUS.1.18.AN1527	A. arabiensis	0	0	Busia	May - June 2018
BUS.1.18.AN1528	A. arabiensis	0	0	Busia	May - June 2018
BUS.1.18.AN1529	A. arabiensis	0	0	Busia	May - June 2018
BUS.1.18.AN1530	A. arabiensis	0	0	Busia	May - June 2018
BUS.1.18.AN1531	A. arabiensis	0	0	Busia	May - June 2018
BUS.1.18.AN1532	A. arabiensis	0	0	Busia	May - June 2018
BUS.1.18.AN1533	A. arabiensis	0	0	Busia	May - June 2018
BUS.1.18.AN1534	A. arabiensis	0	0	Busia	May - June 2018
BUS.1.18.AN1535	A. arabiensis	0	0	Busia	May - June 2018
BUS.1.18.AN1536	A. arabiensis	0	0	Busia	May - June 2018
BUS.1.18.AN1537	A. arabiensis	0	0	Busia	May - June 2018
BUS.1.18.AN1538	A. arabiensis	0	0	Busia	May - June 2018
BUS.1.18.AN1539	A. arabiensis	0	0	Busia	May - June 2018
BUS.1.18.AN1540	A. arabiensis	0	0	Busia	May - June 2018
BUS.1.18.AN1541	A. arabiensis	0	0	Busia	May - June 2018
BUS.1.18.AN1542	A. arabiensis	0	0	Busia	May - June 2018
BUS.1.18.AN1543	A. arabiensis	0	0	Busia	May - June 2018
BUS.1.18.AN1544	A. arabiensis	0	0	Busia	May - June 2018
BUS.1.18.AN1545	A. arabiensis	0	0	Busia	May - June 2018
BUS.1.18.AN1546	A. arabiensis	0	0	Busia	May - June 2018
BUS.1.18.AN1547	A. arabiensis	0	0	Busia	May - June 2018
BUS.1.18.AN1548	A. arabiensis	0	0	Busia	May - June 2018
BUS.1.18.AN1549	A. arabiensis	0	0	Busia	May - June 2018
BUS.1.18.AN1550	A. arabiensis	0	0	Busia	May - June 2018
BUS.1.18.AN1551	A. arabiensis	0	0	Busia	May - June 2018
BUS.1.18.AN1552	A. arabiensis	0	0	Busia	May - June 2018
BUS.1.18.AN1553	A. arabiensis	0	0	Busia	May - June 2018
BUS.1.18.AN1554	A. arabiensis	0	0	Busia	May - June 2018
BUS.1.18.AN1555	A. arabiensis	0	0	Busia	May - June 2018
BUS.1.18.AN1556	A. arabiensis	0	0	Busia	May - June 2018
BUS.1.18.AN1557	A. arabiensis	0	0	Busia	May - June 2018
BUS.1.18.AN1558	A. arabiensis	0	0	Busia	May - June 2018
BUS.1.18.AN1559	A. arabiensis	0	0	Busia	May - June 2018
BUS.1.18.AN1560	A. arabiensis	0	0	Busia	May - June 2018
BUS.1.18.AN1561	A. arabiensis	0	0	Busia	May - June 2018
BUS.1.18.AN1562	A. arabiensis	0	0	Busia	May - June 2018
BUS.1.18.AN1563	A. arabiensis	0	0	Busia	May - June 2018
BUS.1.18.AN1564	A. arabiensis	0	0	Busia	May - June 2018
BUS.1.18.AN1565	A. arabiensis	0	0	Busia	May - June 2018
BUS.1.18.AN1566	A. arabiensis	0	0	Busia	May - June 2018
BUS.1.18.AN1567	A. arabiensis	0	0	Busia	May - June 2018
BUS.1.18.AN1568	A. arabiensis	0	0	Busia	May - June 2018
BUS.1.18.AN1569	A. arabiensis	0	0	Busia	May - June 2018
BUS.1.18.AN1570	A. arabiensis	0	0	Busia	May - June 2018
BUS.1.18.AN1571	A. arabiensis	0	0	Busia	May - June 2018
BUS.1.18.AN1572	A. arabiensis	0	0	Busia	May - June 2018
BUS.1.18.AN1573	A. arabiensis	0	0	Busia	May - June 2018
BUS.1.18.AN1574	A. arabiensis	0	0	Busia	May - June 2018
BUS.1.18.AN1575	A. arabiensis	0	0	Busia	May - June 2018
BUS.1.18.AN1576	A. arabiensis	0	0	Busia	May - June 2018
BUS.1.18.AN1577	A. arabiensis	0	0	Busia	May - June 2018
BUS.1.18.AN1578	A. arabiensis	0	0	Busia	May - June 2018
BUS.1.18.AN1579	A. arabiensis	0	0	Busia	May - June 2018
BUS.1.18.AN1580	A. arabiensis	0	0	Busia	May - June 2018
BUS.1.18.AN1581	A. arabiensis	0	0	Busia	May - June 2018
BUS.1.18.AN1582	A. arabiensis	0	0	Busia	May - June 2018
BUS.1.18.AN1583	A. arabiensis	0	0	Busia	May - June 2018
BUS.1.18.AN1584	A. arabiensis	0	0	Busia	May - June 2018
BUS.1.18.AN1585	A. arabiensis	0	0	Busia	May - June 2018
BUS.1.18.AN1586	A. arabiensis	0	0	Busia	May - June 2018
BUS.1.18.AN1587	A. arabiensis	0	0	Busia	May - June 2018
BUS.1.18.AN1588	A. arabiensis	0	0	Busia	May - June 2018
BUS.1.18.AN1589	A. arabiensis	0	0	Busia	May - June 2018
BUS.1.18.AN1590	A. arabiensis	0	0	Busia	May - June 2018
BUS.1.18.AN1591	A. arabiensis	0	0	Busia	May - June 2018
BUS.1.18.AN1592	A. arabiensis	0	0	Busia	May - June 2018
BUS.1.18.AN1593	A. arabiensis	0	0	Busia	May - June 2018
BUS.1.18.AN1594	A. arabiensis	0	0	Busia	May - June 2018
BUS.1.18.AN1595	A. arabiensis	0	0	Busia	May - June 2018
BUS.1.18.AN1596	A. arabiensis	0	0	Busia	May - June 2018
BUS.1.18.AN1597	A. arabiensis	0	0	Busia	May - June 2018
BUS.1.18.AN1598	A. arabiensis	0	0	Busia	May - June 2018
BUS.1.18.AN1599	A. arabiensis	0	0	Busia	May - June 2018
BUS.1.18.AN1600	A. arabiensis	0	0	Busia	May - June 2018
BUS.1.18.AN1601	A. arabiensis	0	0	Busia	May - June 2018
BUS.1.18.AN1602	A. arabiensis	0	0	Busia	May - June 2018
BUS.1.18.AN1603	A. arabiensis	0	0	Busia	May - June 2018
BUS.1.18.AN1604	A. arabiensis	0	0	Busia	May - June 2018
BUS.1.18.AN1605	A. arabiensis	0	0	Busia	May - June 2018
BUS.1.18.AN1606	A. arabiensis	0	0	Busia	May - June 2018
BUS.1.18.AN1607	A. arabiensis	0	0	Busia	May - June 2018
BUS.1.18.AN1608	A. arabiensis	0	0	Busia	May - June 2018
BUS.1.18.AN1609	A. arabiensis	0	0	Busia	May - June 2018
BUS.1.18.AN1610	A. arabiensis	0	0	Busia	May - June 2018
BUS.1.18.AN1611	A. arabiensis	0	0	Busia	May - June 2018
BUS.1.18.AN1612	A. arabiensis	0	0	Busia	May - June 2018
BUS.1.18.AN1613	A. arabiensis	0	0	Busia	May - June 2018
BUS.1.18.AN1614	A. arabiensis	0	0	Busia	May - June 2018
BUS.1.18.AN1615	A. arabiensis	0	0	Busia	May - June 2018
BUS.1.18.AN1616	A. arabiensis	0	0	Busia	May - June 2018
BUS.1.18.AN1617	A. arabiensis	0	0	Busia	May - June 2018
BUS.1.18.AN1618	A. arabiensis	0	0	Busia	May - June 2018
BUS.1.18.AN1619	A. arabiensis	0	0	Busia	May - June 2018
BUS.1.18.AN1620	A. arabiensis	0	0	Busia	May - June 2018
BUS.1.18.AN1621	A. arabiensis	0	0	Busia	May - June 2018
BUS.1.18.AN1622	A. arabiensis	0	0	Busia	May - June 2018
BUS.1.18.AN1623	A. arabiensis	0	0	Busia	May - June 2018
BUS.1.18.AN1624	A. arabiensis	0	0	Busia	May - June 2018
BUS.1.18.AN1625	A. arabiensis	0	0	Busia	May - June 2018
BUS.1.18.AN1626	A. arabiensis	0	0	Busia	May - June 2018
BUS.1.18.AN1627	A. arabiensis	0	0	Busia	May - June 2018
BUS.1.18.AN1628	A. arabiensis	0	0	Busia	May - June 2018
BUS.1.18.AN1629	A. arabiensis	0	0	Busia	May - June 2018
BUS.1.18.AN1630	A. arabiensis	0	0	Busia	May - June 2018
BUS.1.18.AN1631	A. arabiensis	0	0	Busia	May - June 2018
BUS.1.18.AN1632	A. arabiensis	0	0	Busia	May - June 2018
BUS.1.18.AN1633	A. arabiensis	0	0	Busia	May - June 2018
BUS.1.18.AN1634	A. arabiensis	0	0	Busia	May - June 2018
BUS.1.18.AN1635	A. arabiensis	0	0	Busia	May - June 2018
BUS.1.18.AN1636	A. arabiensis	0	0	Busia	May - June 2018
BUS.1.18.AN1637	A. arabiensis	0	0	Busia	May - June 2018
BUS.1.18.AN1638	A. arabiensis	0	0	Busia	May - June 2018
BUS.1.18.AN1639	A. arabiensis	0	0	Busia	May - June 2018
BUS.1.18.AN1640	A. arabiensis	0	0	Busia	May - June 2018
BUS.1.18.AN1641	A. arabiensis	0	0	Busia	May - June 2018
BUS.1.18.AN1642	A. arabiensis	0	0	Busia	May - June 2018
BUS.1.18.AN1643	A. arabiensis	0	0	Busia	May - June 2018
BUS.1.18.AN1644	A. arabiensis	0	0	Busia	May - June 2018
BUS.1.18.AN1645	A. arabiensis	0	0	Busia	May - June 2018
BUS.1.18.AN1646	A. arabiensis	0	0	Busia	May - June 2018
BUS.1.18.AN1647	A. arabiensis	0	0	Busia	May - June 2018
BUS.1.18.AN1648	A. arabiensis	0	0	Busia	May - June 2018
BUS.1.18.AN1649	A. arabiensis	0	0	Busia	May - June 2018
BUS.1.18.AN1650	A. arabiensis	0	0	Busia	May - June 2018
BUS.1.18.AN1651	A. arabiensis	0	0	Busia	May - June 2018
BUS.1.18.AN1652	A. arabiensis	0	0	Busia	May - June 2018
BUS.1.18.AN1653	A. arabiensis	0	0	Busia	May - June 2018
BUS.1.18.AN1654	A. arabiensis	0	0	Busia	May - June 2018
BUS.1.18.AN1655	A. arabiensis	0	0	Busia	May - June 2018
BUS.1.18.AN1656	A. arabiensis	0	0	Busia	May - June 2018
BUS.1.18.AN1657	A. arabiensis	0	0	Busia	May - June 2018
BUS.1.18.AN1658	A. arabiensis	0	0	Busia	May - June 2018
BUS.1.18.AN1659	A. arabiensis	0	0	Busia	May - June 2018
BUS.1.18.AN1660	A. arabiensis	0	0	Busia	May - June 2018
BUS.1.18.AN1661	A. arabiensis	0	0	Busia	May - June 2018
BUS.1.18.AN1662	A. arabiensis	0	0	Busia	May - June 2018
BUS.1.18.AN1663	A. arabiensis	0	0	Busia	May - June 2018
BUS.1.18.AN1664	A. arabiensis	0	0	Busia	May - June 2018
BUS.1.18.AN1665	A. arabiensis	0	0	Busia	May - June 2018
BUS.1.18.AN1666	A. arabiensis	0	0	Busia	May - June 2018
BUS.1.18.AN1667	A. arabiensis	0	0	Busia	May - June 2018
BUS.1.18.AN1668	A. arabiensis	0	0	Busia	May - June 2018
BUS.1.18.AN1669	A. arabiensis	0	0	Busia	May - June 2018
BUS.1.18.AN1670	A. arabiensis	0	0	Busia	May - June 2018
BUS.1.18.AN1671	A. arabiensis	0	0	Busia	May - June 2018
BUS.1.18.AN1672	A. arabiensis	0	0	Busia	May - June 2018
BUS.1.18.AN1673	A. arabiensis	0	0	Busia	May - June 2018
BUS.1.18.AN1674	A. arabiensis	0	0	Busia	May - June 2018
BUS.1.18.AN1675	A. arabiensis	0	0	Busia	May - June 2018
BUS.1.18.AN1676	A. arabiensis	0	0	Busia	May - June 2018
BUS.1.18.AN1677	A. arabiensis	0	0	Busia	May - June 2018
BUS.1.18.AN1678	A. arabiensis	0	0	Busia	May - June 2018
BUS.1.18.AN1679	A. arabiensis	0	0	Busia	May - June 2018
BUS.1.18.AN1680	A. arabiensis	0	0	Busia	May - June 2018
BUS.1.18.AN1681	A. arabiensis	0	0	Busia	May - June 2018
BUS.1.18.AN1682	A. arabiensis	0	0	Busia	May - June 2018
BUS.1.18.AN1683	A. arabiensis	0	0	Busia	May - June 2018
BUS.1.18.AN1684	A. arabiensis	0	0	Busia	May - June 2018
BUS.1.18.AN1685	A. arabiensis	0	0	Busia	May - June 2018
BUS.1.18.AN1686	A. arabiensis	0	0	Busia	May - June 2018
BUS.1.18.AN1687	A. arabiensis	0	0	Busia	May - June 2018
BUS.1.18.AN1688	A. arabiensis	0	0	Busia	May - June 2018
BUS.1.18.AN1689	A. arabiensis	0	0	Busia	May - June 2018
BUS.1.18.AN1690	A. arabiensis	0	0	Busia	May - June 2018
BUS.1.18.AN1691	A. arabiensis	0	0	Busia	May - June 2018
BUS.1.18.AN1692	A. arabiensis	0	0	Busia	May - June 2018
BUS.1.18.AN1693	A. arabiensis	0	0	Busia	May - June 2018
BUS.1.18.AN1694	A. arabiensis	0	0	Busia	May - June 2018
BUS.1.18.AN1695	A. arabiensis	0	0	Busia	May - June 2018
BUS.1.18.AN1696	A. arabiensis	0	0	Busia	May - June 2018
BUS.1.18.AN1697	A. arabiensis	0	0	Busia	May - June 2018
BUS.1.18.AN1698	A. arabiensis	0	0	Busia	May - June 2018
BUS.1.18.AN1699	A. arabiensis	0	0	Busia	May - June 2018
BUS.1.18.AN1700	A. arabiensis	0	0	Busia	May - June 2018
BUS.1.18.AN1701	A. arabiensis	0	0	Busia	May - June 2018
BUS.1.18.AN1702	A. arabiensis	0	0	Busia	May - June 2018
BUS.1.18.AN1703	A. arabiensis	0	0	Busia	May - June 2018
BUS.1.18.AN1704	A. arabiensis	0	0	Busia	May - June 2018
BUS.1.18.AN1705	A. arabiensis	0	0	Busia	May - June 2018
BUS.1.18.AN1706	A. arabiensis	0	0	Busia	May - June 2018
BUS.1.18.AN1707	A. arabiensis	0	0	Busia	May - June 2018
BUS.1.18.AN1708	A. arabiensis	0	0	Busia	May - June 2018
BUS.1.18.AN1709	A. arabiensis	0	0	Busia	May - June 2018
BUS.1.18.AN1710	A. arabiensis	0	0	Busia	May - June 2018
BUS.1.18.AN1711	A. arabiensis	0	0	Busia	May - June 2018
BUS.1.18.AN1712	A. arabiensis	0	0	Busia	May - June 2018
BUS.1.18.AN1713	A. arabiensis	0	0	Busia	May - June 2018
BUS.1.18.AN1714	A. arabiensis	0	0	Busia	May - June 2018
BUS.1.18.AN1715	A. arabiensis	0	0	Busia	May - June 2018
BUS.1.18.AN1716	A. arabiensis	0	0	Busia	May - June 2018
BUS.1.18.AN1717	A. arabiensis	0	0	Busia	May - June 2018
BUS.1.18.AN1718	A. arabiensis	0	0	Busia	May - June 2018
BUS.1.18.AN1719	A. arabiensis	0	0	Busia	May - June 2018
BUS.1.18.AN1720	A. arabiensis	0	0	Busia	May - June 2018
BUS.1.18.AN1721	A. arabiensis	0	0	Busia	May - June 2018
BUS.1.18.AN1722	A. arabiensis	0	0	Busia	May - June 2018
BUS.1.18.AN1723	A. arabiensis	0	0	Busia	May - June 2018
BUS.1.18.AN1724	A. arabiensis	0	0	Busia	May - June 2018
BUS.1.18.AN1725	A. arabiensis	0	0	Busia	May - June 2018
BUS.1.18.AN1726	A. arabiensis	0	0	Busia	May - June 2018
BUS.1.18.AN1727	A. arabiensis	0	0	Busia	May - June 2018
BUS.1.18.AN1728	A. arabiensis	0	0	Busia	May - June 2018
BUS.1.18.AN1729	A. arabiensis	0	0	Busia	May - June 2018
BUS.1.18.AN1730	A. arabiensis	0	0	Busia	May - June 2018
BUS.1.18.AN1731	A. arabiensis	0	0	Busia	May - June 2018
BUS.1.18.AN1732	A. arabiensis	0	0	Busia	May - June 2018
BUS.1.18.AN1733	A. arabiensis	0	0	Busia	May - June 2018
BUS.1.18.AN1734	A. arabiensis	0	0	Busia	May - June 2018
BUS.1.18.AN1735	A. arabiensis	0	0	Busia	May - June 2018
BUS.1.18.AN1736	A. arabiensis	0	0	Busia	May - June 2018
BUS.1.18.AN1737	A. arabiensis	0	0	Busia	May - June 2018
BUS.1.18.AN1738	A. arabiensis	0	0	Busia	May - June 2018
BUS.1.18.AN1739	A. arabiensis	0	0	Busia	May - June 2018
BUS.1.18.AN1740	A. arabiensis	0	0	Busia	May - June 2018
BUS.1.18.AN1741	A. arabiensis	0	0	Busia	May - June 2018
BUS.1.18.AN1742	A. arabiensis	0	0	Busia	May - June 2018
BUS.1.18.AN1743	A. arabiensis	0	0	Busia	May - June 2018
BUS.1.18.AN1744	A. arabiensis	0	0	Busia	May - June 2018
BUS.1.18.AN1745	A. arabiensis	0	0	Busia	May - June 2018
BUS.1.18.AN1746	A. arabiensis	0	0	Busia	May - June 2018
BUS.1.18.AN1747	A. arabiensis	0	0	Busia	May - June 2018
BUS.1.18.AN1748	A. arabiensis	0	0	Busia	May - June 2018
BUS.1.18.AN1749	A. arabiensis	0	0	Busia	May - June 2018
BUS.1.18.AN1750	A. arabiensis	0	0	Busia	May - June 2018
BUS.1.18.AN1751	A. arabiensis	0	0	Busia	May - June 2018
BUS.1.18.AN1752	A. arabiensis	0	0	Busia	May - June 2018
BUS.1.18.AN1753	A. arabiensis	0	0	Busia	May - June 2018
BUS.1.18.AN1754	A. arabiensis	0	0	Busia	May - June 2018
BUS.1.18.AN1755	A. arabiensis	0	0	Busia	May - June 2018
BUS.1.18.AN1756	A. arabiensis	0	0	Busia	May - June 2018
BUS.1.18.AN1757	A. arabiensis	0	0	Busia	May - June 2018
BUS.1.18.AN1758	A. arabiensis	0	0	Busia	May - June 2018
BUS.1.18.AN1759	A. arabiensis	0	0	Busia	May - June 2018
BUS.1.18.AN1760	A. arabiensis	0	0	Busia	May - June 2018
BUS.1.18.AN1761	A. arabiensis	0	0	Busia	May - June 2018
BUS.1.18.AN1762	A. arabiensis	0	0	Busia	May - June 2018
BUS.1.18.AN1763	A. arabiensis	0	0	Busia	May - June 2018
BUS.1.18.AN1764	A. arabiensis	0	0	Busia	May - June 2018
BUS.1.18.AN1765	A. arabiensis	0	0	Busia	May - June 2018
BUS.1.18.AN1766	A. arabiensis	0	0	Busia	May - June 2018
BUS.1.18.AN1767	A. arabiensis	0	0	Busia	May - June 2018
BUS.1.18.AN1768	A. arabiensis	0	0	Busia	May - June 2018
BUS.1.18.AN1769	A. arabiensis	0	0	Busia	May - June 2018
BUS.1.18.AN1770	A. arabiensis	0	0	Busia	May - June 2018
BUS.1.18.AN1771	A. arabiensis	0	0	Busia	May - June 2018
BUS.1.18.AN1772	A. arabiensis	0	0	Busia	May - June 2018
BUS.1.18.AN1773	A. arabiensis	0	0	Busia	May - June 2018
BUS.1.18.AN1774	A. arabiensis	0	0	Busia	May - June 2018
BUS.1.18.AN1775	A. arabiensis	0	0	Busia	May - June 2018
BUS.1.18.AN1776	A. arabiensis	0	0	Busia	May - June 2018
BUS.1.18.AN1777	A. arabiensis	0	0	Busia	May - June 2018
BUS.1.18.AN1778	A. arabiensis	0	0	Busia	May - June 2018
BUS.1.18.AN1779	A. arabiensis	0	0	Busia	May - June 2018
BUS.1.18.AN1780	A. arabiensis	0	0	Busia	May - June 2018
BUS.1.18.AN1781	A. arabiensis	0	0	Busia	May - June 2018
BUS.1.18.AN1782	A. arabiensis	0	0	Busia	May - June 2018
BUS.1.18.AN1783	A. arabiensis	0	0	Busia	May - June 2018
BUS.1.18.AN1784	A. arabiensis	0	0	Busia	May - June 2018
BUS.1.18.AN1785	A. arabiensis	0	0	Busia	May - June 2018
BUS.1.18.AN1786	A. arabiensis	0	0	Busia	May - June 2018
BUS.1.18.AN1787	A. arabiensis	0	0	Busia	May - June 2018
BUS.1.18.AN1788	A. arabiensis	0	0	Busia	May - June 2018
BUS.1.18.AN1789	A. arabiensis	0	0	Busia	May - June 2018
BUS.1.18.AN1790	A. arabiensis	0	0	Busia	May - June 2018
BUS.1.18.AN1791	A. arabiensis	0	0	Busia	May - June 2018
BUS.1.18.AN1792	A. arabiensis	0	0	Busia	May - June 2018
BUS.1.18.AN1793	A. arabiensis	0	0	Busia	May - June 2018
BUS.1.18.AN1794	A. arabiensis	0	0	Busia	May - June 2018
BUS.1.18.AN1795	A. arabiensis	0	0	Busia	May - June 2018
BUS.1.18.AN1796	A. arabiensis	0	0	Busia	May - June 2018
BUS.1.18.AN1797	A. arabiensis	0	0	Busia	May - June 2018
BUS.1.18.AN1798	A. arabiensis	0	0	Busia	May - June 2018
BUS.1.18.AN1799	A. arabiensis	0	0	Busia	May - June 2018
BUS.1.18.AN1800	A. arabiensis	0	0	Busia	May - June 2018
BUS.1.18.AN1801	A. arabiensis	0	0	Busia	May - June 2018
BUS.1.18.AN1802	A. arabiensis	0	0	Busia	May - June 2018
BUS.1.18.AN1803	A. arabiensis	0	0	Busia	May - June 2018
BUS.1.18.AN1804	A. arabiensis	0	0	Busia	May - June 2018
BUS.1.18.AN1805	A. arabiensis	0	0	Busia	May - June 2018
BUS.1.18.AN1806	A. arabiensis	0	0	Busia	May - June 2018
BUS.1.18.AN1807	A. arabiensis	0	0	Busia	May - June 2018
BUS.1.18.AN1808	A. arabiensis	0	0	Busia	May - June 2018
BUS.1.18.AN1809	A. arabiensis	0	0	Busia	May - June 2018
BUS.1.18.AN1810	A. arabiensis	0	0	Busia	May - June 2018
BUS.1.18.AN1811	A. arabiensis	0	0	Busia	May - June 2018
BUS.1.18.AN1812	A. arabiensis	0	0	Busia	May - June 2018
BUS.1.18.AN1813	A. arabiensis	0	0	Busia	May - June 2018
BUS.1.18.AN1814	A. arabiensis	0	0	Busia	May - June 2018
BUS.1.18.AN1815	A. arabiensis	0	0	Busia	May - June 2018
BUS.1.18.AN1816	A. arabiensis	0	0	Busia	May - June 2018
BUS.1.18.AN1817	A. arabiensis	0	0	Busia	May - June 2018
BUS.1.18.AN1818	A. arabiensis	0	0	Busia	May - June 2018
BUS.1.18.AN1819	A. arabiensis	0	0	Busia	May - June 2018
BUS.1.18.AN1820	A. arabiensis	0	0	Busia	May - June 2018
BUS.1.18.AN1821	A. arabiensis	0	0	Busia	May - June 2018
BUS.1.18.AN1822	A. arabiensis	0	0	Busia	May - June 2018
BUS.1.18.AN1823	A. arabiensis	0	0	Busia	May - June 2018
BUS.1.18.AN1824	A. arabiensis	0	0	Busia	May - June 2018
BUS.1.18.AN1825	A. arabiensis	0	0	Busia	May - June 2018
BUS.1.18.AN1826	A. arabiensis	0	0	Busia	May - June 2018
BUS.1.18.AN1827	A. arabiensis	0	0	Busia	May - June 2018
BUS.1.18.AN1828	A. arabiensis	0	0	Busia	May - June 2018
BUS.1.18.AN1829	A. arabiensis	0	0	Busia	May - June 2018
BUS.1.18.AN1830	A. arabiensis	0	0	Busia	May - June 2018
BUS.1.18.AN1831	A. arabiensis	0	0	Busia	May - June 2018
BUS.1.18.AN1832	A. arabiensis	0	0	Busia	May - June 2018
BUS.1.18.AN1833	A. arabiensis	0	0	Busia	May - June 2018
BUS.1.18.AN1834	A. arabiensis	0	0	Busia	May - June 2018
BUS.1.18.AN1835	A. arabiensis	0	0	Busia	May - June 2018
BUS.1.18.AN1836	A. arabiensis	0	0	Busia	May - June 2018
BUS.1.18.AN1837	A. arabiensis	0	0	Busia	May - June 2018
BUS.1.18.AN1838	A. arabiensis	0	0	Busia	May - June 2018
BUS.1.18.AN1839	A. arabiensis	0	0	Busia	May - June 2018
BUS.1.18.AN1840	A. arabiensis	0	0	Busia	May - June 2018
BUS.1.18.AN1841	A. arabiensis	0	0	Busia	May - June 2018
BUS.1.18.AN1842	A. arabiensis	0	0	Busia	May - June 2018
BUS.1.18.AN1843	A. arabiensis	0	0	Busia	May - June 2018
BUS.1.18.AN1844	A. arabiensis	0	0	Busia	May - June 2018
BUS.1.18.AN1845	A. arabiensis	0	0	Busia	May - June 2018
BUS.1.18.AN1846	A. arabiensis	0	0	Busia	May - June 2018
BUS.1.18.AN1847	A. arabiensis	0	0	Busia	May - June 2018
BUS.1.18.AN1848	A. arabiensis	0	0	Busia	May - June 2018
BUS.1.18.AN1849	A. arabiensis	0	0	Busia	May - June 2018
BUS.1.18.AN1850	A. arabiensis	0	0	Busia	May - June 2018
BUS.2.18.AN1	A. arabiensis	0	0	Busia	May - June 2018
BUS.2.18.AN2	A. arabiensis	0	0	Busia	May - June 2018
BUS.2.18.AN3	A. arabiensis	0	0	Busia	May - June 2018
BUS.2.18.AN4	A. arabiensis	0	0	Busia	May - June 2018
BUS.2.18.AN5	A. arabiensis	0	0	Busia	May - June 2018
BUS.2.18.AN6	A. arabiensis	0	0	Busia	May - June 2018
BUS.2.18.AN7	A. arabiensis	0	0	Busia	May - June 2018
BUS.2.18.AN8	A. arabiensis	0	0	Busia	May - June 2018
BUS.2.18.AN9	A. arabiensis	0	0	Busia	May - June 2018
BUS.2.18.AN10	A. arabiensis	0	0	Busia	May - June 2018
BUS.2.18.AN11	A. arabiensis	0	0	Busia	May - June 2018
BUS.2.18.AN12	A. arabiensis	0	0	Busia	May - June 2018
BUS.2.18.AN13	A. arabiensis	0	0	Busia	May - June 2018
BUS.2.18.AN14	A. arabiensis	0	0	Busia	May - June 2018
BUS.2.18.AN15	A. arabiensis	0	0	Busia	May - June 2018
BUS.2.18.AN16	A. arabiensis	0	0	Busia	May - June 2018
BUS.2.18.AN17	A. arabiensis	0	0	Busia	May - June 2018
BUS.2.18.AN18	A. arabiensis	0	0	Busia	May - June 2018
BUS.2.18.AN19	A. arabiensis	0	0	Busia	May - June 2018
BUS.2.18.AN20	A. arabiensis	0	0	Busia	May - June 2018
BUS.2.18.AN21	A. arabiensis	0	0	Busia	May - June 2018
BUS.2.18.AN22	A. arabiensis	0	0	Busia	May - June 2018
BUS.2.18.AN23	A. arabiensis	0	0	Busia	May - June 2018
BUS.2.18.AN24	A. arabiensis	0	0	Busia	May - June 2018
BUS.2.18.AN25	A. arabiensis	0	0	Busia	May - June 2018
BUS.2.18.AN26	A. arabiensis	0	0	Busia	May - June 2018
BUS.2.18.AN27	A. arabiensis	0	0	Busia	May - June 2018
BUS.2.18.AN28	A. arabiensis	0	0	Busia	May - June 2018
BUS.2.18.AN29	A. arabiensis	0	0	Busia	May - June 2018
BUS.2.18.AN30	A. arabiensis	0	0	Busia	May - June 2018
BUS.2.18.AN31	A. arabiensis	0	0	Busia	May - June 2018
BUS.2.18.AN32	A. arabiensis	0	0	Busia	May - June 2018
BUS.2.18.AN33	A. arabiensis	0	0	Busia	May - June 2018
BUS.2.18.AN34	A. arabiensis	0	0	Busia	May - June 2018
BUS.2.18.AN35	A. arabiensis	0	0	Busia	May - June 2018
BUS.2.18.AN36	A. arabiensis	0	0	Busia	May - June 2018
BUS.2.18.AN37	A. arabiensis	0	0	Busia	May - June 2018
BUS.2.18.AN38	A. arabiensis	0	0	Busia	May - June 2018
BUS.2.18.AN39	A. arabiensis	0	0	Busia	May - June 2018
BUS.2.18.AN40	A. arabiensis	0	0	Busia	May - June 2018
BUS.2.18.AN41	A. arabiensis	0	0	Busia	May - June 2018
BUS.2.18.AN42	A. arabiensis	0	0	Busia	May - June 2018
BUS.2.18.AN43	A. arabiensis	0	0	Busia	May - June 2018
BUS.2.18.AN44	A. arabiensis	0	0	Busia	May - June 2018
BUS.2.18.AN45	A. arabiensis	0	0	Busia	May - June 2018
BUS.2.18.AN46	A. arabiensis	0	0	Busia	May - June 2018
BUS.2.18.AN47	A. arabiensis	0	0	Busia	May - June 2018
BUS.2.18.AN48	A. arabiensis	0	0	Busia	May - June 2018
BUS.2.18.AN49	A. arabiensis	0	0	Busia	May - June 2018
BUS.2.18.AN50	A. arabiensis	0	0	Busia	May - June 2018
BUS.2.18.AN51	A. arabiensis	0	0	Busia	May - June 2018
BUS.2.18.AN52	A. arabiensis	0	0	Busia	May - June 2018
BUS.2.18.AN53	A. arabiensis	0	0	Busia	May - June 2018
BUS.2.18.AN54	A. arabiensis	0	0	Busia	May - June 2018
BUS.2.18.AN55	A. arabiensis	0	0	Busia	May - June 2018
BUS.2.18.AN56	A. arabiensis	0	0	Busia	May - June 2018
BUS.2.18.AN57	A. arabiensis	0	0	Busia	May - June 2018
BUS.2.18.AN58	A. arabiensis	0	0	Busia	May - June 2018
BUS.2.18.AN59	A. arabiensis	0	0	Busia	May - June 2018
BUS.2.18.AN60	A. arabiensis	0	0	Busia	May - June 2018
BUS.2.18.AN61	A. arabiensis	0	0	Busia	May - June 2018
BUS.2.18.AN62	A. arabiensis	0	0	Busia	May - June 2018
BUS.2.18.AN63	A. arabiensis	0	0	Busia	May - June 2018
BUS.2.18.AN64	A. arabiensis	0	0	Busia	May - June 2018
BUS.2.18.AN65	A. arabiensis	0	0	Busia	May - June 2018
BUS.2.18.AN66	A. arabiensis	0	0	Busia	May - June 2018
BUS.2.18.AN67	A. arabiensis	0	0	Busia	May - June 2018
BUS.2.18.AN68	A. arabiensis	0	0	Busia	May - June 2018
BUS.2.18.AN69	A. arabiensis	0	0	Busia	May - June 2018
BUS.2.18.AN70	A. arabiensis	0	0	Busia	May - June 2018
BUS.2.18.AN71	A. arabiensis	0	0	Busia	May - June 2018
BUS.2.18.AN72	A. arabiensis	0	0	Busia	May - June 2018
BUS.2.18.AN73	A. arabiensis	0	0	Busia	May - June 2018
BUS.2.18.AN74	A. arabiensis	0	0	Busia	May - June 2018
BUS.2.18.AN75	A. arabiensis	0	0	Busia	May - June 2018
BUS.2.18.AN76	A. arabiensis	0	0	Busia	May - June 2018
BUS.2.18.AN77	A. arabiensis	0	0	Busia	May - June 2018
BUS.2.18.AN78	A. arabiensis	0	0	Busia	May - June 2018
BUS.2.18.AN79	A. arabiensis	0	0	Busia	May - June 2018
BUS.2.18.AN80	A. arabiensis	0	0	Busia	May - June 2018
BUS.2.18.AN81	A. arabiensis	0	0	Busia	May - June 2018
BUS.2.18.AN82	A. arabiensis	0	0	Busia	May - June 2018
BUS.2.18.AN83	A. arabiensis	0	0	Busia	May - June 2018
BUS.2.18.AN84	A. arabiensis	0	0	Busia	May - June 2018
BUS.2.18.AN85	A. arabiensis	0	0	Busia	May - June 2018
BUS.2.18.AN86	A. arabiensis	0	0	Busia	May - June 2018
BUS.2.18.AN87	A. arabiensis	0	0	Busia	May - June 2018
BUS.2.18.AN88	A. arabiensis	0	0	Busia	May - June 2018
BUS.2.18.AN89	A. arabiensis	0	0	Busia	May - June 2018
BUS.2.18.AN90	A. arabiensis	0	0	Busia	May - June 2018
BUS.2.18.AN91	A. arabiensis	0	0	Busia	May - June 2018
BUS.2.18.AN92	A. arabiensis	0	0	Busia	May - June 2018
BUS.2.18.AN93	A. arabiensis	0	0	Busia	May - June 2018
BUS.2.18.AN94	A. arabiensis	0	0	Busia	May - June 2018
BUS.2.18.AN95	A. arabiensis	0	0	Busia	May - June 2018
BUS.2.18.AN96	A. arabiensis	0	0	Busia	May - June 2018
BUS.2.18.AN97	A. arabiensis	0	0	Busia	May - June 2018
BUS.2.18.AN98	A. arabiensis	0	0	Busia	May - June 2018
BUS.2.18.AN99	A. arabiensis	0	0	Busia	May - June 2018
BUS.2.18.AN100	A. arabiensis	0	0	Busia	May - June 2018
BUS.2.18.AN101	A. arabiensis	0	0	Busia	May - June 2018
BUS.2.18.AN102	A. arabiensis	0	0	Busia	May - June 2018
BUS.2.18.AN103	A. arabiensis	0	0	Busia	May - June 2018
BUS.2.18.AN104	A. arabiensis	0	0	Busia	May - June 2018
BUS.2.18.AN105	A. arabiensis	0	0	Busia	May - June 2018
BUS.2.18.AN106	A. arabiensis	0	0	Busia	May - June 2018
BUS.2.18.AN107	A. arabiensis	0	0	Busia	May - June 2018
BUS.2.18.AN108	A. arabiensis	0	0	Busia	May - June 2018
BUS.2.18.AN109	A. arabiensis	0	0	Busia	May - June 2018
BUS.2.18.AN110	A. arabiensis	0	0	Busia	May - June 2018
BUS.2.18.AN111	A. arabiensis	0	0	Busia	May - June 2018
BUS.2.18.AN112	A. arabiensis	0	0	Busia	May - June 2018
BUS.2.18.AN113	A. arabiensis	0	0	Busia	May - June 2018
BUS.2.18.AN114	A. arabiensis	0	0	Busia	May - June 2018
BUS.2.18.AN115	A. arabiensis	0	0	Busia	May - June 2018
BUS.2.18.AN116	A. arabiensis	0	0	Busia	May - June 2018
BUS.2.18.AN117	A. arabiensis	0	0	Busia	May - June 2018
BUS.2.18.AN118	A. arabiensis	0	0	Busia	May - June 2018
BUS.2.18.AN119	A. arabiensis	0	0	Busia	May - June 2018
BUS.2.18.AN120	A. arabiensis	0	0	Busia	May - June 2018
BUS.2.18.AN121	A. arabiensis	0	0	Busia	May - June 2018
BUS.2.18.AN122	A. arabiensis	0	0	Busia	May - June 2018
BUS.2.18.AN123	A. arabiensis	0	0	Busia	May - June 2018
BUS.2.18.AN124	A. arabiensis	0	0	Busia	May - June 2018
BUS.2.18.AN125	A. arabiensis	0	0	Busia	May - June 2018
BUS.2.18.AN126	A. arabiensis	0	0	Busia	May - June 2018
BUS.2.18.AN127	A. arabiensis	0	0	Busia	May - June 2018
BUS.2.18.AN128	A. arabiensis	0	0	Busia	May - June 2018
BUS.2.18.AN129	A. arabiensis	0	0	Busia	May - June 2018
BUS.2.18.AN130	A. arabiensis	0	0	Busia	May - June 2018
BUS.2.18.AN131	A. arabiensis	0	0	Busia	May - June 2018
BUS.2.18.AN132	A. arabiensis	0	0	Busia	May - June 2018
BUS.2.18.AN133	A. arabiensis	0	0	Busia	May - June 2018
BUS.2.18.AN134	A. arabiensis	0	0	Busia	May - June 2018
BUS.2.18.AN135	A. arabiensis	0	0	Busia	May - June 2018
BUS.2.18.AN136	A. arabiensis	0	0	Busia	May - June 2018
BUS.2.18.AN137	A. arabiensis	0	0	Busia	May - June 2018
BUS.2.18.AN138	A. arabiensis	0	0	Busia	May - June 2018
BUS.2.18.AN139	A. arabiensis	0	0	Busia	May - June 2018
BUS.2.18.AN140	A. arabiensis	0	0	Busia	May - June 2018
BUS.2.18.AN141	A. arabiensis	0	0	Busia	May - June 2018
BUS.2.18.AN142	A. arabiensis	0	0	Busia	May - June 2018
BUS.2.18.AN143	A. arabiensis	0	0	Busia	May - June 2018
BUS.2.18.AN144	A. arabiensis	0	0	Busia	May - June 2018
BUS.2.18.AN145	A. arabiensis	0	0	Busia	May - June 2018
BUS.2.18.AN146	A. arabiensis	0	0	Busia	May - June 2018
BUS.2.18.AN147	A. arabiensis	0	0	Busia	May - June 2018
[truncated: 1,982 more rows]

[truncated: 3 more sheets: SupTable1, SupTable2, SupTable3]
